# Supplementary material for: Origin and Evolution of Very Large Extracellular Proteins in Fructophilic Lactic Acid Bacteria
Source: Genome Biol Evol. 2026 Jan 22;18(2):evag011. doi: 10.1093/gbe/evag011 (PMC12863079; doi:10.1093/gbe/evag011)
Supplement: evag011_Supplementary_Data [file evag011_supplementary_data.zip]

Archive with 2 entries (2 files):
- SI.Figures_S1-S21.pdf
- SI.Table_S1-10.xlsx
