# Supplementary material for: Origin and Evolution of Very Large Extracellular Proteins in Fructophilic Lactic Acid Bacteria
Source: Genome Biol Evol. 2026 Jan 22;18(2):evag011. doi: 10.1093/gbe/evag011 (PMC12863079; doi:10.1093/gbe/evag011)
Supplement: evag011_Supplementary_Data [file evag011_supplementary_data.zip › SI.Table_S1-10.xlsx]

## Sheet: Table_S1
Table S1. SignalP, DeepTMHMM and Interpro predictions.
SignalP 6.0			DeepTMHMM 1.0.24			Interpro 97.0
A0901_02220 (7535 aa)			A0901_02220 (7535 aa)			A0901_02220 (7535 aa)
Position	SignalP prediction		Position	DeepTMHMM prediction		Domain name	Position	Database ID
1-49	Signal peptide (Sec/SPI)		1-49	Signal peptide		DUF5776	7140-7208	IPR044081	PF19087
			50-7535	Outside		DUF5776	7322-7388	IPR044081	PF19087
				Number of predicted TMRs: 0		DUF5776	7462-7530	IPR044081	PF19087
						Other features	Position	Database
						N-terminal region of a signal peptide	1-23	PHOBIUS: SIGNAL_PEPTIDE_N_REGION
						Hydrophobic region of a signal peptide	24-35	PHOBIUS: SIGNAL_PEPTIDE_H_REGION
						Region of a membrane-bound protein predicted to be embedded in the membrane	24-43	TMHMM: TMhelix
						C-terminal region of a signal peptide	36-39	PHOBIUS: SIGNAL_PEPTIDE_C_REGION
						Signal peptide region	1-39	PHOBIUS: SIGNAL_PEPTIDE
						SignalP-TM	1-49	SIGNALP GRAM_POSITIVE: SignalP-TM
						Region of a membrane-bound protein predicted to be outside the membrane, in the extracellular region	40-7535	PHOBIUS: NON_CYTOPLASMIC_DOMAIN
						Consensus disorder prediction	many (see Supplementary files 5)	MOBIDB LITE: mobidb-lite
A0901_02230 (4578 aa)			A0901_02230 (4578 aa)			A0901_02230 (4578 aa)
Position	SignalP prediction		Position	DeepTMHMM prediction		Domain name	Position	Database ID
1-52	Signal peptide (Sec/SPI)		1-52	Signal peptide		DUF5776	4505-4573	IPR044081	PF19087
			53-4578	Outside
				Number of predicted TMRs: 0		Other features	Position	Database
						N-terminal region of a signal peptide	1-23	PHOBIUS: SIGNAL_PEPTIDE_N_REGION
						Hydrophobic region of a signal peptide	24-35	PHOBIUS: SIGNAL_PEPTIDE_H_REGION
						Region of a membrane-bound protein predicted to be embedded in the membrane	24-43	TMHMM: TMhelix
						C-terminal region of a signal peptide	36-39	PHOBIUS: SIGNAL_PEPTIDE_C_REGION
						Signal peptide region	1-39	PHOBIUS: SIGNAL_PEPTIDE
						SignalP-TM	1-52	SIGNALP GRAM_POSITIVE: SignalP-TM
						Coil	1316-1336	COILS: Coil
						Region of a membrane-bound protein predicted to be outside the membrane, in the extracellular region	40-4578	PHOBIUS: NON_CYTOPLASMIC_DOMAIN
						Consensus disordered prediction	many (see Supplementary files 5)	MOBIDB LITE: mobidb-lite
A0901_02240 (8336 aa)			A0901_02240 (8336 aa)			A0901_02240 (8336 aa)
Position	SignalP prediction		Position	DeepTMHMM prediction		Domain name	Position	Database ID
1-49	Signal peptide (Sec/SPI)		1-49	Signal peptide		DUF5776	8267-8332	IPR044081	PF19087
			50-8336	Outside
				Number of predicted TMRs: 0		Other features	Position	Database
						N-terminal region of a signal peptide	1-24	PHOBIUS: SIGNAL_PEPTIDE_N_REGION
						Hydrophobic region of a signal peptide	25-37	PHOBIUS: SIGNAL_PEPTIDE_H_REGION
						Region of a membrane-bound protein predicted to be embedded in the membrane	24-46	TMHMM: TMhelix
						C-terminal region of a signal peptide	38-49	PHOBIUS: SIGNAL_PEPTIDE_C_REGION
						Signal peptide region	1-49	PHOBIUS: SIGNAL_PEPTIDE
						SignalP-TM	1-49	SIGNALP GRAM_POSITIVE: SignalP-TM
						SignalP-noTM	1-39	SIGNALP GRAM_NEGATIVE: SignalP-noTM
						Region of a membrane-bound protein predicted to be outside the membrane, in the extracellular region	50-8336	PHOBIUS: NON_CYTOPLASMIC_DOMAIN
						Consensus disordered prediction	many (see Supplementary files 5)	MOBIDB LITE: mobidb-lite
A0901_02250 (5645 aa)			A0901_02250 (5645 aa)			A0901_02250 (5645 aa)
Position	SignalP prediction		Position	DeepTMHMM prediction		Domain name	Position	Database ID
1-49	Signal peptide (Sec/SPI)		1-49	Signal peptide		DUF5776	5428-5498	IPR044081	PF19087
			50-5645	Outside		DUF5776	5573-5641	IPR044081	PF19087
				Number of predicted TMRs: 0
						Other features	Position	Database
						Region of a membrane-bound protein predicted to be outside the membrane, in the cytoplasm	1-23	PHOBIUS: CYTOPLASMIC_DOMAIN
						Region of a membrane-bound protein predicted to be embedded in the membrane	24-43	TMHMM: TMhelix
						Region of a membrane-bound protein predicted to be embedded in the membrane	24-43	PHOBIUS: TRANSMEMBRANE
						SignalP-TM	1-51	SIGNALP GRAM_POSITIVE: SignalP-TM
						Region of a membrane-bound protein predicted to be outside the membrane, in the extracellular region	44-5645	PHOBIUS: NON_CYTOPLASMIC_DOMAIN
						Consensus disorder prediction	51-169	MOBIDB LITE: mobidb-lite
						Consensus disorder prediction	2751-2810	MOBIDB LITE: mobidb-lite
						Consensus disorder prediction	4513-4583	MOBIDB LITE: mobidb-lite
A0901_02260 (3103 aa)			A0901_02260 (3103 aa)			A0901_02260 (3103 aa)
Position	SignalP prediction		Position	DeepTMHMM prediction		Family	Position	Database ID
1-57	Signal peptide (Sec/SPI)		1-57	Signal peptide		Protein Unc-13	64-1198	IPR027080	PTHR10480
			58-3103	Outside		Protein Unc-13 homolog	64-1198	IPR027080	PTHR10480
				Number of predicted TMRs: 0
						Domain name	Position	Database ID
						DUF5776	2902-2972	IPR044081	PF19087
						DUF5776	3034-3100	IPR044081	PF19087
						Other features	Position	Database
						Region of a membrane-bound protein predicted to be outside the membrane, in the cytoplasm	1-29	PHOBIUS: CYTOPLASMIC_DOMAIN
						Region of a membrane-bound protein predicted to be embedded in the membrane	30-49	TMHMM: TMhelix
						Region of a membrane-bound protein predicted to be embedded in the membrane	30-49	PHOBIUS: TRANSMEMBRANE
						SignalP-TM	1-57	SIGNALP GRAM_POSITIVE: SignalP-TM
						Consensus disorder prediction	72-97	MOBIDB LITE: mobidb-lite
						Coil	1778-1798	COILS: Coil
						Coil	1839-1873	COILS: Coil
						Coil	1929-1949	COILS: Coil
						Consensus disorder prediction	2455-2474	MOBIDB LITE: mobidb-lite
						Coil	2871-2898	COILS: Coil
						Region of a membrane-bound protein predicted to be outside the membrane, in the extracellular region	50-3103	PHOBIUS: NON_CYTOPLASMIC_DOMAIN

## Sheet: Table_S2A
Table S2A. Amino acid utilization analyses.
A0901 Giant1			A0901 Giant2			A0901 Giant3			A0901 Giant4			A0901 Giant5
A0901_02220 (full length):			A0901_02230 (full length):			A0901_02240 (full length):			A0901_02250 (full length):			A0901_02260 (full length):
Number of amino acids: 7535			Number of amino acids: 4578			Number of amino acids: 8336			Number of amino acids: 5645			Number of amino acids: 3103
Molecular weight: 791025.33			Molecular weight: 475119.07			Molecular weight: 880519.84			Molecular weight: 597944.80			Molecular weight: 324099.24
Theoretical pI: 5.10			Theoretical pI: 5.27			Theoretical pI: 5.09			Theoretical pI: 5.61			Theoretical pI: 5.35
Amino acid composition:			Amino acid composition:			Amino acid composition:			Amino acid composition:			Amino acid composition:
Ala (A)1109	0.147		Ala (A) 853	0.186		Ala (A)1198	0.144		Asn (N) 655	0.116		Ser (S) 543	0.175
Asn (N) 825	0.109		Asn (N) 443	0.097		Asn (N) 944	0.113		Thr (T) 584	0.103		Ala (A) 511	0.165
Ser (S) 696	0.092		Asp (D) 388	0.085		Gly (G) 751	0.09		Val (V) 531	0.094		Asn (N) 340	0.11
Gly (G) 652	0.087		Gly (G) 373	0.081		Ser (S) 728	0.087		Gly (G) 526	0.093		Gln (Q) 250	0.081
Thr (T) 617	0.082		Lys (K) 354	0.077		Asp (D) 609	0.073		Ser (S) 451	0.08		Ile (I) 197	0.063
Gln (Q) 594	0.079		Ser (S) 335	0.073		Gln (Q) 601	0.072		Asp (D) 443	0.078		Val (V) 184	0.059
Asp (D) 533	0.071		Gln (Q) 287	0.063		Thr (T) 598	0.072		Ala (A) 370	0.066		Leu (L) 180	0.058
Lys (K) 461	0.061		Thr (T) 286	0.062		Tyr (Y) 528	0.063		Ile (I) 347	0.061		Lys (K) 164	0.053
Tyr (Y) 431	0.057		Tyr (Y) 255	0.056		Lys (K) 483	0.058		Lys (K) 339	0.06		Asp (D) 154	0.05
Val (V) 349	0.046		Val (V) 208	0.045		Val (V) 385	0.046		Gln (Q) 272	0.048		Thr (T) 132	0.043
Leu (L) 298	0.04		Pro (P) 195	0.043		Leu (L) 305	0.037		Pro (P) 261	0.046		Tyr (Y) 106	0.034
Ile (I) 213	0.028		Leu (L) 171	0.037		Ile (I) 294	0.035		Tyr (Y) 231	0.041		Glu (E) 85	0.027
Pro (P) 196	0.026		Ile (I) 119	0.026		Phe (F) 235	0.028		Leu (L) 218	0.039		Gly (G) 82	0.026
Phe (F) 181	0.024		Glu (E) 93	0.02		Pro (P) 224	0.027		Phe (F) 102	0.018		Arg (R) 46	0.015
Glu (E) 153	0.02		Phe (F) 78	0.017		Glu (E) 152	0.018		Arg (R) 94	0.017		Phe (F) 40	0.013
Arg (R) 94	0.012		Arg (R) 61	0.013		Arg (R) 127	0.015		His (H) 91	0.016		Pro (P) 38	0.012
His (H) 68	0.009		His (H) 38	0.008		His (H) 81	0.01		Glu (E) 70	0.012		Met (M) 33	0.011
Met (M) 54	0.007		Met (M) 38	0.008		Met (M) 80	0.01		Met (M) 48	0.009		His (H) 15	0.005
Trp (W) 11	0.001		Trp (W) 3	0.001		Trp (W) 13	0.002		Trp (W) 11	0.002		Trp (W) 3	0.001
Cys (C) 0	0		Cys (C) 0	0		Cys (C) 0	0		Cys (C) 1	0		Cys (C) 0	0
Pyl (O) 0	0		Pyl (O) 0	0		Pyl (O) 0	0		Pyl (O) 0	0		Pyl (O) 0	0
Sec (U) 0	0		Sec (U) 0	0		Sec (U) 0	0		Sec (U) 0	0		Sec (U) 0	0
Total number of negatively charged residues (Asp + Glu): 686			Total number of negatively charged residues (Asp + Glu): 481			Total number of negatively charged residues (Asp + Glu): 761			Total number of negatively charged residues (Asp + Glu): 513			Total number of negatively charged residues (Asp + Glu): 239
Total number of positively charged residues (Arg + Lys): 555			Total number of positively charged residues (Arg + Lys): 415			Total number of positively charged residues (Arg + Lys): 610			Total number of positively charged residues (Arg + Lys): 433			Total number of positively charged residues (Arg + Lys): 210

## Sheet: Table_S2B
Table S2B. Amino acid utilization analyses.
A0901 amino acid utilization	Average count per protein	Average percentage per protein (%)
L	27.3404	8.97544
I	24.7292	8.08663
K	24.9038	8.103
V	22.367	7.08049
A	20.5744	6.4161
D	21.4359	6.42633
S	21.8786	6.397
G	20.6228	6.04093
N	20.4243	6.01842
E	17.8186	5.81583
T	17.0913	5.30491
F	13.7442	4.4693
Y	12.6555	3.88267
R	11.0969	3.75648
Q	12.8847	3.71692
P	10.2074	3.00136
M	8.47408	2.88472
H	6.37585	2.04025
W	2.62415	0.886085
C	1.56685	0.549113

## Sheet: Table_S2C
Table S2C. Amino acid utilization analyses.
A0901_Giant1
A0901_02220_pos50-133 (unfolded)			A0901_02220_pos134-443:			A0901_02220_pos445-913 (beta-solenoid):			A0901_02220_pos974-1076:			A0901_02220_pos1077-7134 (parallel alpha helices repeats):			A0901_02220_pos7135-7535 (beta sheet domains):
Number of amino acids: 84			Number of amino acids: 310			Number of amino acids: 469			Number of amino acids: 103			Number of amino acids: 6058			Number of amino acids: 401
Molecular weight: 8041.05			Molecular weight: 32662.62			Molecular weight: 49730.44			Molecular weight: 10808.83			Molecular weight: 630953.19			Molecular weight: 46875.55
Theoretical pI: 4.68			Theoretical pI: 4.66			Theoretical pI: 4.87			Theoretical pI: 4.59			Theoretical pI: 4.62			Theoretical pI: 10.36
Amino acid composition:			Amino acid composition:			Amino acid composition:			Amino acid composition:			Amino acid composition:			Amino acid composition:
Ser (S) 28	0.333		Asn (N) 44	0.142		Asn (N) 72	0.154		Asn (N) 17	0.165		Ala (A)1016	0.168		Lys (K) 78	0.195
Thr (T) 12	0.143		Ser (S) 40	0.129		Gly (G) 66	0.141		Gly (G) 12	0.117		Asn (N) 647	0.107		Thr (T) 46	0.115
Asn (N) 10	0.119		Ala (A) 38	0.123		Ser (S) 42	0.09		Ser (S) 11	0.107		Ser (S) 549	0.091		Val (V) 42	0.105
Gly (G) 8	0.095		Gly (G) 29	0.094		Thr (T) 38	0.081		Ile (I) 10	0.097		Gln (Q) 518	0.086		Tyr (Y) 26	0.065
Ala (A) 6	0.071		Gln (Q) 25	0.081		Ile (I) 34	0.072		Thr (T) 9	0.087		Gly (G) 510	0.084		Arg (R) 22	0.055
Gln (Q) 4	0.048		Thr (T) 25	0.081		Leu (L) 32	0.068		Ala (A) 6	0.058		Asp (D) 478	0.079		Asn (N) 22	0.055
Val (V) 4	0.048		Tyr (Y) 23	0.074		Tyr (Y) 31	0.066		Tyr (Y) 6	0.058		Thr (T) 477	0.079		Ile (I) 21	0.052
Asp (D) 3	0.036		Asp (D) 16	0.052		Val (V) 31	0.066		Leu (L) 5	0.049		Lys (K) 346	0.057		Ser (S) 19	0.047
Pro (P) 3	0.036		Ile (I) 12	0.039		Gln (Q) 22	0.047		Pro (P) 5	0.049		Tyr (Y) 337	0.056		Gly (G) 17	0.042
Lys (K) 2	0.024		Lys (K) 10	0.032		Ala (A) 21	0.045		Val (V) 5	0.049		Val (V) 244	0.04		Ala (A) 15	0.037
Arg (R) 1	0.012		Val (V) 10	0.032		Phe (F) 18	0.038		Asp (D) 3	0.029		Leu (L) 233	0.038		Asp (D) 15	0.037
Glu (E) 1	0.012		Phe (F) 9	0.029		Asp (D) 16	0.034		Gln (Q) 3	0.029		Pro (P) 158	0.026		Gln (Q) 15	0.037
Leu (L) 1	0.012		Pro (P) 9	0.029		Pro (P) 10	0.021		Glu (E) 3	0.029		Ile (I) 132	0.022		His (H) 14	0.035
Phe (F) 1	0.012		Leu (L) 8	0.026		Lys (K) 9	0.019		Lys (K) 3	0.029		Phe (F) 136	0.022		Leu (L) 14	0.035
Cys (C) 0	0		Met (M) 5	0.016		Glu (E) 8	0.017		Met (M) 2	0.019		Glu (E) 128	0.021		Glu (E) 11	0.027
His (H) 0	0		Arg (R) 4	0.013		Met (M) 8	0.017		Phe (F) 2	0.019		Arg (R) 60	0.01		Phe (F) 11	0.027
Ile (I) 0	0		Glu (E) 2	0.006		Arg (R) 6	0.013		Arg (R) 1	0.01		His (H) 48	0.008		Pro (P) 8	0.02
Met (M) 0	0		Trp (W) 1	0.003		His (H) 5	0.011		Cys (C) 0	0		Met (M) 35	0.006		Trp (W) 3	0.007
Trp (W) 0	0		Cys (C) 0	0		Cys (C) 0	0		His (H) 0	0		Trp (W) 6	0.001		Met (M) 2	0.005
Tyr (Y) 0	0		His (H) 0	0		Trp (W) 0	0		Trp (W) 0	0		Cys (C) 0	0		Cys (C) 0	0
Pyl (O) 0	0		Pyl (O) 0	0		Pyl (O) 0	0		Pyl (O) 0	0		Pyl (O) 0	0		Pyl (O) 0	0
Sec (U) 0	0		Sec (U) 0	0		Sec (U) 0	0		Sec (U) 0	0		Sec (U) 0	0		Sec (U) 0	0
Total number of negatively charged residues (Asp + Glu): 4			Total number of negatively charged residues (Asp + Glu): 18			Total number of negatively charged residues (Asp + Glu): 24			Total number of negatively charged residues (Asp + Glu): 6			Total number of negatively charged residues (Asp + Glu): 606			Total number of negatively charged residues (Asp + Glu): 26
Total number of positively charged residues (Arg + Lys): 3			Total number of positively charged residues (Arg + Lys): 14			Total number of positively charged residues (Arg + Lys): 15			Total number of positively charged residues (Arg + Lys): 4			Total number of positively charged residues (Arg + Lys): 406			Total number of positively charged residues (Arg + Lys): 100
A0901_Giant2
A0901_02230_pos53-67 (unfolded):			A0901_02230_pos68-285:			A0901_02230_pos286-524:			A0901_02230_pos525-973 (beta-solenoid):			A0901_02230_pos974-1147:			A0901_02230_pos1148-4434 (parallel alpha helices repeats):			A0901_02230_pos4435-4578 (beta sheet domains):
Number of amino acids: 15			Number of amino acids: 218			Number of amino acids: 239			Number of amino acids: 449			Number of amino acids: 174			Number of amino acids: 3287			Number of amino acids: 144
Molecular weight: 1370.26			Molecular weight: 21712.58			Molecular weight: 24805.34			Molecular weight: 47001.40			Molecular weight: 18095.66			Molecular weight: 339363.09			Molecular weight: 17083.95
Theoretical pI: 3.56			Theoretical pI: 4.36			Theoretical pI: 4.97			Theoretical pI: 5.46			Theoretical pI: 4.72			Theoretical pI: 4.90			Theoretical pI: 10.92
Amino acid composition:			Amino acid composition:			Amino acid composition:			Amino acid composition:			Amino acid composition:			Amino acid composition:			Amino acid composition:
Ser (S) 4	0.267		Ala (A) 53	0.243		Ala (A) 34	0.142		Gly (G) 64	0.143		Ser (S) 24	0.138		Ala (A) 716	0.218		Val (V) 18	0.125
Gly (G) 3	0.2		Ser (S) 47	0.216		Asn (N) 34	0.142		Asn (N) 60	0.134		Asn (N) 20	0.115		Asp (D) 323	0.098		Arg (R) 16	0.111
Thr (T) 3	0.2		Tyr (Y) 17	0.078		Ser (S) 28	0.117		Ser (S) 45	0.1		Gly (G) 18	0.103		Asn (N) 299	0.091		Lys (K) 16	0.111
Asn (N) 2	0.133		Asn (N) 16	0.073		Gly (G) 24	0.1		Val (V) 38	0.085		Thr (T) 16	0.092		Lys (K) 287	0.087		Tyr (Y) 14	0.097
Asp (D) 2	0.133		Asp (D) 13	0.06		Thr (T) 19	0.079		Thr (T) 28	0.062		Ala (A) 14	0.08		Gly (G) 241	0.073		Thr (T) 13	0.09
Ala (A) 1	0.067		Gly (G) 13	0.06		Tyr (Y) 18	0.075		Leu (L) 27	0.06		Val (V) 14	0.08		Gln (Q) 226	0.069		Ile (I) 10	0.069
Arg (R) 0	0		Thr (T) 13	0.06		Asp (D) 14	0.059		Tyr (Y) 27	0.06		Ile (I) 13	0.075		Thr (T) 191	0.058		Asn (N) 8	0.056
Cys (C) 0	0		Gln (Q) 12	0.055		Gln (Q) 14	0.059		Ile (I) 25	0.056		Tyr (Y) 12	0.069		Ser (S) 176	0.054		Gly (G) 8	0.056
Gln (Q) 0	0		Val (V) 8	0.037		Lys (K) 14	0.059		Ala (A) 24	0.053		Asp (D) 11	0.063		Pro (P) 168	0.051		Phe (F) 8	0.056
Glu (E) 0	0		Lys (K) 6	0.028		Val (V) 12	0.05		Asp (D) 24	0.053		Lys (K) 8	0.046		Tyr (Y) 165	0.05		Ala (A) 7	0.049
His (H) 0	0		Ile (I) 4	0.018		Ile (I) 9	0.038		Gln (Q) 23	0.051		Gln (Q) 7	0.04		Leu (L) 125	0.038		His (H) 7	0.049
Ile (I) 0	0		Leu (L) 4	0.018		Leu (L) 6	0.025		Lys (K) 15	0.033		Pro (P) 6	0.034		Val (V) 108	0.033		Ser (S) 7	0.049
Leu (L) 0	0		Glu (E) 3	0.014		Phe (F) 4	0.017		Pro (P) 14	0.031		Phe (F) 4	0.023		Glu (E) 81	0.025		Leu (L) 4	0.028
Lys (K) 0	0		Phe (F) 3	0.014		Pro (P) 4	0.017		Phe (F) 12	0.027		Leu (L) 3	0.017		Ile (I) 56	0.017		Glu (E) 3	0.021
Met (M) 0	0		Arg (R) 2	0.009		Glu (E) 2	0.008		Met (M) 8	0.018		Met (M) 3	0.017		Phe (F) 46	0.014		Pro (P) 3	0.021
Phe (F) 0	0		His (H) 2	0.009		Trp (W) 2	0.008		Arg (R) 7	0.016		Arg (R) 1	0.006		Arg (R) 35	0.011		Gln (Q) 2	0.014
Pro (P) 0	0		Met (M) 2	0.009		Met (M) 1	0.004		His (H) 5	0.011		Cys (C) 0	0		His (H) 23	0.007		Asp (D) 0	0
Trp (W) 0	0		Cys (C) 0	0		Arg (R) 0	0		Glu (E) 3	0.007		Glu (E) 0	0		Met (M) 21	0.006		Cys (C) 0	0
Tyr (Y) 0	0		Pro (P) 0	0		Cys (C) 0	0		Cys (C) 0	0		His (H) 0	0		Cys (C) 0	0		Met (M) 0	0
Val (V) 0	0		Trp (W) 0	0		His (H) 0	0		Trp (W) 0	0		Trp (W) 0	0		Trp (W) 0	0		Trp (W) 0	0
Pyl (O) 0	0		Pyl (O) 0	0		Pyl (O) 0	0		Pyl (O) 0	0		Pyl (O) 0	0		Pyl (O) 0	0		Pyl (O) 0	0
Sec (U) 0	0		Sec (U) 0	0		Sec (U) 0	0		Sec (U) 0	0		Sec (U) 0	0		Sec (U) 0	0		Sec (U) 0	0
Total number of negatively charged residues (Asp + Glu): 2			Total number of negatively charged residues (Asp + Glu): 16			Total number of negatively charged residues (Asp + Glu): 16			Total number of negatively charged residues (Asp + Glu): 27			Total number of negatively charged residues (Asp + Glu): 11			Total number of negatively charged residues (Asp + Glu): 404			Total number of negatively charged residues (Asp + Glu): 2
Total number of positively charged residues (Arg + Lys): 0			Total number of positively charged residues (Arg + Lys): 8			Total number of positively charged residues (Arg + Lys): 14			Total number of positively charged residues (Arg + Lys): 22			Total number of positively charged residues (Arg + Lys): 9			Total number of positively charged residues (Arg + Lys): 322			Total number of positively charged residues (Arg + Lys): 32
A0901_Giant3
A0901_02240_pos50-111 (unfolded):			A0901_02240_pos112-402:			A0901_02240_pos403-845 (beta-solenoid):			A0901_02240_pos846-1004:			A0901_02240_pos1005-8176 (parallel alpha helices repeats):			A0901_02240_pos8177-8336 (beta sheet domains):
Number of amino acids: 62			Number of amino acids: 291			Number of amino acids: 443			Number of amino acids: 159			Number of amino acids: 7172			Number of amino acids: 160
Molecular weight: 6571.35			Molecular weight: 30889.58			Molecular weight: 46546.38			Molecular weight: 16670.25			Molecular weight: 755562.56			Molecular weight: 18939.31
Theoretical pI: 3.38			Theoretical pI: 4.59			Theoretical pI: 5.12			Theoretical pI: 8.42			Theoretical pI: 4.86			Theoretical pI: 11.09
Amino acid composition:			Amino acid composition:			Amino acid composition:			Amino acid composition:			Amino acid composition:			Amino acid composition:
Ser (S) 14	0.226		Asn (N) 38	0.131		Asn (N) 60	0.135		Thr (T) 22	0.138		Ala (A)1122	0.156		Lys (K) 22	0.138
Asn (N) 12	0.194		Gly (G) 35	0.12		Gly (G) 59	0.133		Ser (S) 20	0.126		Asn (N) 805	0.112		Val (V) 19	0.119
Gln (Q) 10	0.161		Thr (T) 31	0.107		Thr (T) 37	0.084		Gly (G) 17	0.107		Gly (G) 626	0.087		Arg (R) 17	0.106
Asp (D) 9	0.145		Ala (A) 27	0.093		Ser (S) 35	0.079		Asn (N) 15	0.094		Ser (S) 622	0.087		Tyr (Y) 16	0.1
Ala (A) 5	0.081		Asp (D) 25	0.086		Val (V) 35	0.079		Val (V) 15	0.094		Asp (D) 549	0.077		Thr (T) 13	0.081
Thr (T) 3	0.048		Tyr (Y) 24	0.082		Ala (A) 28	0.063		Pro (P) 12	0.075		Gln (Q) 539	0.075		Asn (N) 10	0.062
Gly (G) 2	0.032		Ser (S) 23	0.079		Ile (I) 28	0.063		Tyr (Y) 10	0.063		Thr (T) 491	0.068		Gly (G) 10	0.062
Val (V) 2	0.032		Gln (Q) 21	0.072		Leu (L) 26	0.059		Asp (D) 8	0.05		Tyr (Y) 452	0.063		Ile (I) 9	0.056
Arg (R) 1	0.016		Lys (K) 13	0.045		Tyr (Y) 23	0.052		Ile (I) 8	0.05		Lys (K) 419	0.058		Ser (S) 8	0.05
Leu (L) 1	0.016		Leu (L) 11	0.038		Phe (F) 22	0.05		Lys (K) 8	0.05		Val (V) 299	0.042		His (H) 7	0.044
Phe (F) 1	0.016		Ile (I) 10	0.034		Pro (P) 20	0.045		Gln (Q) 6	0.038		Leu (L) 255	0.036		Ala (A) 6	0.038
Pro (P) 1	0.016		Val (V) 10	0.034		Gln (Q) 18	0.041		Ala (A) 5	0.031		Ile (I) 235	0.033		Leu (L) 6	0.038
Tyr (Y) 1	0.016		Pro (P) 9	0.031		Asp (D) 16	0.036		Leu (L) 4	0.025		Phe (F) 198	0.028		Phe (F) 5	0.031
Cys (C) 0	0		Arg (R) 5	0.017		Lys (K) 12	0.027		Phe (F) 4	0.025		Pro (P) 178	0.025		Gln (Q) 4	0.025
Glu (E) 0	0		Phe (F) 4	0.014		Glu (E) 7	0.016		Arg (R) 2	0.013		Glu (E) 143	0.02		Pro (P) 4	0.025
His (H) 0	0		His (H) 2	0.007		Met (M) 7	0.016		Met (M) 2	0.013		Arg (R) 97	0.014		Met (M) 3	0.019
Ile (I) 0	0		Glu (E) 1	0.003		Arg (R) 5	0.011		Glu (E) 1	0.006		His (H) 68	0.009		Asp (D) 1	0.006
Lys (K) 0	0		Met (M) 1	0.003		His (H) 4	0.009		Cys (C) 0	0		Met (M) 64	0.009		Cys (C) 0	0
Met (M) 0	0		Trp (W) 1	0.003		Trp (W) 1	0.002		His (H) 0	0		Trp (W) 10	0.001		Glu (E) 0	0
Trp (W) 0	0		Cys (C) 0	0		Cys (C) 0	0		Trp (W) 0	0		Cys (C) 0	0		Trp (W) 0	0
Pyl (O) 0	0		Pyl (O) 0	0		Pyl (O) 0	0		Pyl (O) 0	0		Pyl (O) 0	0		Pyl (O) 0	0
Sec (U) 0	0		Sec (U) 0	0		Sec (U) 0	0		Sec (U) 0	0		Sec (U) 0	0		Sec (U) 0	0
Total number of negatively charged residues (Asp + Glu): 9			Total number of negatively charged residues (Asp + Glu): 26			Total number of negatively charged residues (Asp + Glu): 23			Total number of negatively charged residues (Asp + Glu): 9			Total number of negatively charged residues (Asp + Glu): 692			Total number of negatively charged residues (Asp + Glu): 1
Total number of positively charged residues (Arg + Lys): 1			Total number of positively charged residues (Arg + Lys): 18			Total number of positively charged residues (Arg + Lys): 17			Total number of positively charged residues (Arg + Lys): 10			Total number of positively charged residues (Arg + Lys): 516			Total number of positively charged residues (Arg + Lys): 39
A0901_Giant4
A0901_02250_pos50-143 (unfolded):			A0901_02250_pos144-350:			A0901_02250_pos351-760 (beta solenoid):			A0901_02250_pos761-840:			A0901_02250_pos844-1014 (alpha helices):			A0901_02250_pos1100-5314 (beta sheet domain array):			A0901_02250_pos5315-5645 (beta sheet domains):
Number of amino acids: 94			Number of amino acids: 207			Number of amino acids: 410			Number of amino acids: 80			Number of amino acids: 171			Number of amino acids: 4215			Number of amino acids: 331
Molecular weight: 9832.57			Molecular weight: 22507.01			Molecular weight: 43415.32			Molecular weight: 9084.05			Molecular weight: 18552.39			Molecular weight: 440595.15			Molecular weight: 38957.63
Theoretical pI: 3.98			Theoretical pI: 5.02			Theoretical pI: 8.73			Theoretical pI: 6.73			Theoretical pI: 5.33			Theoretical pI: 4.77			Theoretical pI: 10.76
Amino acid composition:			Amino acid composition:			Amino acid composition:			Amino acid composition:			Amino acid composition:			Amino acid composition:			Amino acid composition:
Asn (N) 19	0.202		Asn (N) 31	0.15		Asn (N) 56	0.137		Ser (S) 10	0.125		Asn (N) 24	0.14		Thr (T) 492	0.117		Lys (K) 48	0.145
Ser (S) 15	0.16		Ser (S) 24	0.116		Gly (G) 44	0.107		Tyr (Y) 8	0.1		Ser (S) 17	0.099		Asn (N) 478	0.113		Arg (R) 33	0.1
Asp (D) 13	0.138		Ala (A) 22	0.106		Ser (S) 38	0.093		Asp (D) 7	0.088		Ala (A) 15	0.088		Val (V) 425	0.101		Tyr (Y) 31	0.094
Gln (Q) 12	0.128		Asp (D) 19	0.092		Val (V) 38	0.093		Ile (I) 7	0.088		Gly (G) 13	0.076		Gly (G) 412	0.098		Val (V) 31	0.094
Gly (G) 8	0.085		Thr (T) 15	0.072		Thr (T) 31	0.076		Asn (N) 6	0.075		Lys (K) 13	0.076		Asp (D) 357	0.085		Asn (N) 26	0.079
Thr (T) 8	0.085		Gln (Q) 14	0.068		Ile (I) 27	0.066		Gly (G) 6	0.075		Asp (D) 12	0.07		Ser (S) 318	0.075		Ile (I) 22	0.066
Ala (A) 6	0.064		Lys (K) 14	0.068		Leu (L) 27	0.066		Lys (K) 6	0.075		Ile (I) 11	0.064		Ala (A) 271	0.064		Gly (G) 21	0.063
Lys (K) 3	0.032		Tyr (Y) 14	0.068		Ala (A) 25	0.061		Thr (T) 5	0.062		Val (V) 10	0.058		Ile (I) 265	0.063		Ala (A) 20	0.06
Val (V) 3	0.032		Gly (G) 12	0.058		Asp (D) 20	0.049		Val (V) 5	0.062		Leu (L) 9	0.053		Lys (K) 224	0.053		Leu (L) 18	0.054
His (H) 2	0.021		Ile (I) 9	0.043		Lys (K) 20	0.049		Gln (Q) 3	0.038		Gln (Q) 8	0.047		Pro (P) 224	0.053		Thr (T) 18	0.054
Arg (R) 1	0.011		Val (V) 8	0.039		Tyr (Y) 20	0.049		Leu (L) 3	0.038		Thr (T) 8	0.047		Gln (Q) 202	0.048		Ser (S) 15	0.045
Glu (E) 1	0.011		Phe (F) 7	0.034		Gln (Q) 15	0.037		Phe (F) 3	0.038		Tyr (Y) 7	0.041		Leu (L) 146	0.035		His (H) 10	0.03
Leu (L) 1	0.011		Leu (L) 6	0.029		Pro (P) 15	0.037		Pro (P) 3	0.038		Phe (F) 6	0.035		Tyr (Y) 144	0.034		Phe (F) 10	0.03
Pro (P) 1	0.011		Pro (P) 4	0.019		Phe (F) 12	0.029		Ala (A) 2	0.025		Glu (E) 5	0.029		His (H) 70	0.017		Pro (P) 7	0.021
Tyr (Y) 1	0.011		Arg (R) 3	0.014		Arg (R) 7	0.017		Arg (R) 2	0.025		Pro (P) 5	0.029		Phe (F) 59	0.014		Asp (D) 6	0.018
Cys (C) 0	0		Met (M) 3	0.014		Met (M) 7	0.017		Glu (E) 1	0.012		Met (M) 3	0.018		Glu (E) 51	0.012		Gln (Q) 6	0.018
Ile (I) 0	0		Glu (E) 1	0.005		Glu (E) 4	0.01		His (H) 1	0.012		Arg (R) 2	0.012		Arg (R) 44	0.01		Glu (E) 5	0.015
Met (M) 0	0		His (H) 1	0.005		His (H) 3	0.007		Met (M) 1	0.012		Trp (W) 2	0.012		Met (M) 28	0.007		Met (M) 2	0.006
Phe (F) 0	0		Cys (C) 0	0		Trp (W) 1	0.002		Trp (W) 1	0.012		His (H) 1	0.006		Trp (W) 4	0.001		Trp (W) 2	0.006
Trp (W) 0	0		Trp (W) 0	0		Cys (C) 0	0		Cys (C) 0	0		Cys (C) 0	0		Cys (C) 1	0		Cys (C) 0	0
Pyl (O) 0	0		Pyl (O) 0	0		Pyl (O) 0	0		Pyl (O) 0	0		Pyl (O) 0	0		Pyl (O) 0	0		Pyl (O) 0	0
Sec (U) 0	0		Sec (U) 0	0		Sec (U) 0	0		Sec (U) 0	0		Sec (U) 0	0		Sec (U) 0	0		Sec (U) 0	0
Total number of negatively charged residues (Asp + Glu): 14			Total number of negatively charged residues (Asp + Glu): 20			Total number of negatively charged residues (Asp + Glu): 24			Total number of negatively charged residues (Asp + Glu): 8			Total number of negatively charged residues (Asp + Glu): 17			Total number of negatively charged residues (Asp + Glu): 408			Total number of negatively charged residues (Asp + Glu): 11
Total number of positively charged residues (Arg + Lys): 4			Total number of positively charged residues (Arg + Lys): 17			Total number of positively charged residues (Arg + Lys): 27			Total number of positively charged residues (Arg + Lys): 8			Total number of positively charged residues (Arg + Lys): 14			Total number of positively charged residues (Arg + Lys): 268			Total number of positively charged residues (Arg + Lys): 81
A0901_Giant5
A0901_02260_pos50-180 (unfolded/low support):			A0901_02260_pos185-824 (beta sheet domains):			A0901_02260_pos826-2907 (alpha helix):			A0901_02260_pos2908-3103 (beta sheet domains):
Number of amino acids: 123			Number of amino acids: 640			Number of amino acids: 2082			Number of amino acids: 196
Molecular weight: 12474.96			Molecular weight: 68299.81			Molecular weight: 213572.96			Molecular weight: 22983.32
Theoretical pI: 3.63			Theoretical pI: 5.41			Theoretical pI: 4.63			Theoretical pI: 10.09
Amino acid composition:			Amino acid composition:			Amino acid composition:			Amino acid composition:
Ser (S) 36	0.293		Asn (N) 125	0.195		Ala (A) 445	0.214		Lys (K) 26	0.133
Ala (A) 15	0.122		Val (V) 69	0.108		Ser (S) 446	0.214		Val (V) 22	0.112
Asn (N) 14	0.114		Gly (G) 60	0.094		Gln (Q) 209	0.1		Tyr (Y) 21	0.107
Gln (Q) 9	0.073		Thr (T) 53	0.083		Asn (N) 182	0.087		Arg (R) 15	0.077
Asp (D) 8	0.065		Ser (S) 46	0.072		Ile (I) 140	0.067		Asn (N) 14	0.071
Thr (T) 8	0.065		Tyr (Y) 39	0.061		Leu (L) 128	0.061		Gly (G) 14	0.071
Val (V) 8	0.065		Ile (I) 38	0.059		Asp (D) 110	0.053		Ala (A) 11	0.056
Ile (I) 6	0.049		Leu (L) 35	0.055		Lys (K) 108	0.052		Ile (I) 11	0.056
Leu (L) 5	0.041		Ala (A) 34	0.053		Val (V) 77	0.037		Ser (S) 10	0.051
Gly (G) 3	0.024		Pro (P) 31	0.048		Glu (E) 75	0.036		Thr (T) 10	0.051
Phe (F) 3	0.024		Gln (Q) 28	0.044		Thr (T) 59	0.028		Asp (D) 8	0.041
Arg (R) 2	0.016		Asp (D) 26	0.041		Tyr (Y) 43	0.021		His (H) 7	0.036
Glu (E) 2	0.016		Phe (F) 21	0.033		Met (M) 24	0.012		Glu (E) 6	0.031
Tyr (Y) 2	0.016		Lys (K) 18	0.028		Arg (R) 23	0.011		Leu (L) 6	0.031
Met (M) 1	0.008		His (H) 6	0.009		Phe (F) 9	0.004		Phe (F) 5	0.026
Pro (P) 1	0.008		Met (M) 5	0.008		Gly (G) 2	0.001		Gln (Q) 4	0.02
Cys (C) 0	0		Arg (R) 4	0.006		Cys (C) 0	0		Pro (P) 3	0.015
His (H) 0	0		Glu (E) 2	0.003		His (H) 1	0		Trp (W) 2	0.01
Lys (K) 0	0		Cys (C) 0	0		Pro (P) 1	0		Met (M) 1	0.005
Trp (W) 0	0		Trp (W) 0	0		Trp (W) 0	0		Cys (C) 0	0
Pyl (O) 0	0		Pyl (O) 0	0		Pyl (O) 0	0		Pyl (O) 0	0
Sec (U) 0	0		Sec (U) 0	0		Sec (U) 0	0		Sec (U) 0	0
Total number of negatively charged residues (Asp + Glu): 10			Total number of negatively charged residues (Asp + Glu): 28			Total number of negatively charged residues (Asp + Glu): 185			Total number of negatively charged residues (Asp + Glu): 14
Total number of positively charged residues (Arg + Lys): 2			Total number of positively charged residues (Arg + Lys): 22			Total number of positively charged residues (Arg + Lys): 131			Total number of positively charged residues (Arg + Lys): 41

## Sheet: Table_S2D
Table S2D. Amino acid utilization analysyes.
L. reuteri strain 53608, protein accession: CUU12418.1
Strain 53608 SRRP
Number of amino acids: 1125
Molecular weight: 116076.21
Theoretical pI: 4.59
Amino acid composition:
Ser (S) 268	0.238
Asn (N) 109	0.097
Thr (T) 101	0.09
Leu (L) 81	0.072
Ala (A) 78	0.069
Val (V) 78	0.069
Gly (G) 69	0.061
Glu (E) 67	0.06
Ile (I) 68	0.06
Lys (K) 42	0.037
Asp (D) 36	0.032
Met (M) 28	0.025
Gln (Q) 22	0.02
Phe (F) 20	0.018
Tyr (Y) 17	0.015
Arg (R) 14	0.012
His (H) 11	0.01
Pro (P) 11	0.01
Trp (W) 4	0.004
Cys (C) 1	0.001
Pyl (O) 0	0
Sec (U) 0	0
Total number of negatively charged residues (Asp + Glu): 103
Total number of positively charged residues (Arg + Lys): 56

## Sheet: Table_S2E
Table S2E. Sequence information.
Genbank Accession	Strain Name	Genbank Download Date	Assigned Gene Name	Locus Tag	Protein Accession Number	Location	Orientation	Assigned ID	Comments
GCA_000236455.2	53608	2024-08-16	srrp	LRATCC53608_0906	CUU12418.1	876994-880371	fwd	Lre_53608_CUU12418.1	Sequence used for protparam amino acid utilization calculation

## Sheet: Table_S3A
Table S3A. Sequence input information for alphafold_3.0.0 analyses.
Giants protein	Sequence fragments (residue positions)	Location AlphaFold2 best model
A0901 Giant1	50-1440	File_S2A\alphafold_3.0.0\A0901_Giant1\N-_C-term_inputs\a0901_02220_pos50-1440
	1381-1952	File_S2A\alphafold_3.0.0\A0901_Giant1\repeats_11_inputs\a0901_02220_pos1381-1952
	1893-2463	File_S2A\alphafold_3.0.0\A0901_Giant1\repeats_11_inputs\a0901_02220_pos1893-2463
	2404-2979	File_S2A\alphafold_3.0.0\A0901_Giant1\repeats_11_inputs\a0901_02220_pos2404-2979
	2915-3485	File_S2A\alphafold_3.0.0\A0901_Giant1\repeats_11_inputs\a0901_02220_pos2915-3485
	3426-3996	File_S2A\alphafold_3.0.0\A0901_Giant1\repeats_11_inputs\a0901_02220_pos3426-3996
	3937-4507	File_S2A\alphafold_3.0.0\A0901_Giant1\repeats_11_inputs\a0901_02220_pos3937-4507
	4448-5018	File_S2A\alphafold_3.0.0\A0901_Giant1\repeats_11_inputs\a0901_02220_pos4448-5018
	4959-5529	File_S2A\alphafold_3.0.0\A0901_Giant1\repeats_11_inputs\a0901_02220_pos4959-5529
	5470-6040	File_S2A\alphafold_3.0.0\A0901_Giant1\repeats_11_inputs\a0901_02220_pos5470-6040
	5981-6551	File_S2A\alphafold_3.0.0\A0901_Giant1\repeats_11_inputs\a0901_02220_pos5981-6551
	6492-7060	File_S2A\alphafold_3.0.0\A0901_Giant1\repeats_11_inputs\a0901_02220_pos6492-7060
	7001-7535	File_S2A\alphafold_3.0.0\A0901_Giant1\N-_C-term_inputs\a0901_02220_pos7001-7535
	1381-2065	File_S2A\alphafold_3.0.0\A0901_Giant1\repeats_9_inputs\a0901_02220_pos1381-2065
	2006-2689	File_S2A\alphafold_3.0.0\A0901_Giant1\repeats_9_inputs\a0901_02220_pos2006-2689
	2630-3313	File_S2A\alphafold_3.0.0\A0901_Giant1\repeats_9_inputs\a0901_02220_pos2630-3313
	3254-3937	File_S2A\alphafold_3.0.0\A0901_Giant1\repeats_9_inputs\a0901_02220_pos3254-3937
	3878-4561	File_S2A\alphafold_3.0.0\A0901_Giant1\repeats_9_inputs\a0901_02220_pos3878-4561
	4502-5185	File_S2A\alphafold_3.0.0\A0901_Giant1\repeats_9_inputs\a0901_02220_pos4502-5185
	5126-5809	File_S2A\alphafold_3.0.0\A0901_Giant1\repeats_9_inputs\a0901_02220_pos5126-5809
	5750-6433	File_S2A\alphafold_3.0.0\A0901_Giant1\repeats_9_inputs\a0901_02220_pos5750-6433
	6374-7060	File_S2A\alphafold_3.0.0\A0901_Giant1\repeats_9_inputs\a0901_02220_pos6374-7060
	1381-2244	File_S2A\alphafold_3.0.0\A0901_Giant1\repeats_7_inputs\a0901_02220_pos1381-2244
	2185-3047	File_S2A\alphafold_3.0.0\A0901_Giant1\repeats_7_inputs\a0901_02220_pos2185-3047
	2988-3850	File_S2A\alphafold_3.0.0\A0901_Giant1\repeats_7_inputs\a0901_02220_pos2988-3850
	3791-4653	File_S2A\alphafold_3.0.0\A0901_Giant1\repeats_7_inputs\a0901_02220_pos3791-4653
	4594-5456	File_S2A\alphafold_3.0.0\A0901_Giant1\repeats_7_inputs\a0901_02220_pos4594-5456
	5397-6259	File_S2A\alphafold_3.0.0\A0901_Giant1\repeats_7_inputs\a0901_02220_pos5397-6259
	6200-7060	File_S2A\alphafold_3.0.0\A0901_Giant1\repeats_7_inputs\a0901_02220_pos6200-7060
	1381-2565	File_S2A\alphafold_3.0.0\A0901_Giant1\repeats_5_inputs\a0901_02220_pos1381-2565
	2506-3689	File_S2A\alphafold_3.0.0\A0901_Giant1\repeats_5_inputs\a0901_02220_pos2506-3689
	3630-4813	File_S2A\alphafold_3.0.0\A0901_Giant1\repeats_5_inputs\a0901_02220_pos3630-4813
	4754-5937	File_S2A\alphafold_3.0.0\A0901_Giant1\repeats_5_inputs\a0901_02220_pos4754-5937
	5878-7060	File_S2A\alphafold_3.0.0\A0901_Giant1\repeats_5_inputs\a0901_02220_pos5878-7060
	1381-3314	File_S2A\alphafold_3.0.0\A0901_Giant1\repeats_3_inputs\a0901_02220_pos1381-3314
	3254-5187	File_S2A\alphafold_3.0.0\A0901_Giant1\repeats_3_inputs\a0901_02220_pos3254-5187
	5128-7060	File_S2A\alphafold_3.0.0\A0901_Giant1\repeats_3_inputs\a0901_02220_pos5128-7060
A0901 Giant2	50-1730	File_S2B\alphafold_3.0.0\A0901_Giant2\N-_C-term_inputs\a0901_02230_pos50-1730
	1671-2335	File_S2B\alphafold_3.0.0\A0901_Giant2\repeats_5_inputs\a0901_02230_pos1671-2335
	2176-2740	File_S2B\alphafold_3.0.0\A0901_Giant2\repeats_5_inputs\a0901_02230_pos2176-2740
	2681-3245	File_S2B\alphafold_3.0.0\A0901_Giant2\repeats_5_inputs\a0901_02230_pos2681-3245
	3186-3749	File_S2B\alphafold_3.0.0\A0901_Giant2\repeats_5_inputs\a0901_02230_pos3186-3749
	3690-4253	File_S2B\alphafold_3.0.0\A0901_Giant2\repeats_5_inputs\a0901_02230_pos3690-4253
	4194-4578	File_S2B\alphafold_3.0.0\A0901_Giant2\repeats_5_inputs\a0901_02230_pos4194-4578
	1671-4253	File_S2B\alphafold_3.0.0\A0901_Giant2\repeats_1_input\a0901_02230_pos1671-4253
A0901 Giant3	50-1440	File_S2C\alphafold_3.0.0\A0901_Giant3\N-_C-term_inputs\a0901_02240_pos50-1440
	1381-1939	File_S2C\alphafold_3.0.0\A0901_Giant3\repeats_13_inputs\a0901_02240_pos1381-1939
	1880-2438	File_S2C\alphafold_3.0.0\A0901_Giant3\repeats_13_inputs\a0901_02240_pos1880-2438
	2379-2937	File_S2C\alphafold_3.0.0\A0901_Giant3\repeats_13_inputs\a0901_02240_pos2379-2937
	2878-3436	File_S2C\alphafold_3.0.0\A0901_Giant3\repeats_13_inputs\a0901_02240_pos2878-3436
	3377-3935	File_S2C\alphafold_3.0.0\A0901_Giant3\repeats_13_inputs\a0901_02240_pos3377-3935
	3876-4434	File_S2C\alphafold_3.0.0\A0901_Giant3\repeats_13_inputs\a0901_02240_pos3876-4434
	4375-4933	File_S2C\alphafold_3.0.0\A0901_Giant3\repeats_13_inputs\a0901_02240_pos4375-4933
	4874-5432	File_S2C\alphafold_3.0.0\A0901_Giant3\repeats_13_inputs\a0901_02240_pos4874-5432
	5373-5931	File_S2C\alphafold_3.0.0\A0901_Giant3\repeats_13_inputs\a0901_02240_pos5373-5931
	5872-6430	File_S2C\alphafold_3.0.0\A0901_Giant3\repeats_13_inputs\a0901_02240_pos5872-6430
	6371-6929	File_S2C\alphafold_3.0.0\A0901_Giant3\repeats_13_inputs\a0901_02240_pos6371-6929
	6870-7429	File_S2C\alphafold_3.0.0\A0901_Giant3\repeats_13_inputs\a0901_02240_pos6870-7429
	7370-7929	File_S2C\alphafold_3.0.0\A0901_Giant3\repeats_13_inputs\a0901_02240_pos7370-7929
	7870-8336	File_S2C\alphafold_3.0.0\A0901_Giant3\N-_C-term_inputs\a0901_02240_pos7870-8336
	1381-3606	File_S2C\alphafold_3.0.0\A0901_Giant3\repeats_3_inputs\a0901_02240_pos1381-3606
	3544-5766	File_S2C\alphafold_3.0.0\A0901_Giant3\repeats_3_inputs\a0901_02240_pos3544-5766
	5707-7929	File_S2C\alphafold_3.0.0\A0901_Giant3\repeats_3_inputs\a0901_02240_pos5707-7929
A0901 Giant4	50-1505	File_S2D\alphafold_3.0.0\A0901_Giant4\N-_C-term_inputs\a0901_02250_pos50-1505
	1446-1979	File_S2D\alphafold_3.0.0\A0901_Giant4\repeats_8_inputs\a0901_02250_pos1446-1979
	1920-2452	File_S2D\alphafold_3.0.0\A0901_Giant4\repeats_8_inputs\a0901_02250_pos2393-2925
	2393-2925	File_S2D\alphafold_3.0.0\A0901_Giant4\repeats_8_inputs\a0901_02250_pos2393-2925
	2866-3398	File_S2D\alphafold_3.0.0\A0901_Giant4\repeats_8_inputs\a0901_02250_pos2866-3398
	3339-3871	File_S2D\alphafold_3.0.0\A0901_Giant4\repeats_8_inputs\a0901_02250_pos3339-3871
	3812-4345	File_S2D\alphafold_3.0.0\A0901_Giant4\repeats_8_inputs\a0901_02250_pos3812-4345
	4286-4819	File_S2D\alphafold_3.0.0\A0901_Giant4\repeats_8_inputs\a0901_02250_pos4286-4819
	4760-5294	File_S2D\alphafold_3.0.0\A0901_Giant4\repeats_8_inputs\a0901_02250_pos4760-5294
	5235-5645	File_S2D\alphafold_3.0.0\A0901_Giant4\N-_C-term_inputs\a0901_02250_pos5235-5645
	1446-3400	File_S2D\alphafold_3.0.0\A0901_Giant4\repeats_2_inputs\a0901_02250_pos1446-3400
	3341-5294	File_S2D\alphafold_3.0.0\A0901_Giant4\repeats_2_inputs\a0901_02250_pos3341-5294
A0901 Giant5	58-840	File_S2D\alphafold_3.0.0\A0901_Giant5\inputs_5\a0901_02260_pos58-840
	781-1380	File_S2D\alphafold_3.0.0\A0901_Giant5\inputs_5\a0901_02260_pos781-1380
	1321-1920	File_S2D\alphafold_3.0.0\A0901_Giant5\inputs_5\a0901_02260_pos1321-1920
	1861-2460	File_S2D\alphafold_3.0.0\A0901_Giant5\inputs_5\a0901_02260_pos1861-2460
	2401-3103	File_S2D\alphafold_3.0.0\A0901_Giant5\inputs_5\a0901_02260_pos2401-3103
	58-1920	File_S2D\alphafold_3.0.0\A0901_Giant5\inputs_2\a0901_02260_pos58-1920
	1861-3103	File_S2D\alphafold_3.0.0\A0901_Giant5\inputs_2\a0901_02260_pos1861-3103

## Sheet: Table_S3B
Table S3B. Mean pLDDT for Giant1-5 alphafold3 predicted domains.
Giants protein	Domain and domain positions	Mean pLDDT
Giant1	NTD1, position 50-444	71.3
	NTD2, position 445-913	89.71
	NTD3, position 914-1076	91.21
	Alpha-helix repeat, position 1381-1952	85.8
	Alpha-helix repeat, position 1893-2463	87.83
	Alpha-helix repeat, position 2404-2979	91.6
	Alpha-helix repeat, position 2915-3485	91.87
	Alpha-helix repeat, position 3426-3996	91.66
	Alpha-helix repeat, position 3937-4507	93.79
	Alpha-helix repeat, position 4448-5018	92.21
	Alpha-helix repeat, position 4959-5529	93.4
	Alpha-helix repeat, position 5470-6040	93.25
	Alpha-helix repeat, position 5981-6551	91.41
	Alpha-helix repeat, position 6492-7060	92.01
	CTD1, position 7145-7211	86.72
	CTD2, position 7327-7391	86.28
	CTD3, position 7390-7414	84.69
	CTD4, position 7464-7535	80.06
Giant2	NTD1, position 53-524	84.14
	NTD2, position 525-973	92.37
	NTD3, position 974-1147	90.54
	Alpha-helix repeat, position 1671-2235	89.71
	Alpha-helix repeat, position 2176-2740	89.17
	Alpha-helix repeat, position 2681-3245	87.83
	Alpha-helix repeat, position 3186-3749	90.36
	Alpha-helix repeat, position 3690-4253	92.75
	CTD1, position 4435-4504	92.1
	CTD2, position 4509-4578	91.48
Giant3	NTD1, position 50-402	74.72
	NTD2, position 403-845	90.79
	NTD3, position 846-1004	92.96
	Alpha-helix repeat, position 1381-1939	90.31
	Alpha-helix repeat, position 1880-2348	88.63
	Alpha-helix repeat, position 2379-2937	89.2
	Alpha-helix repeat, position 2878-3436	92.09
	Alpha-helix repeat, position 3377-3935	89.31
	Alpha-helix repeat, position 3876-4434	92.95
	Alpha-helix repeat, position 4375-4933	90.12
	Alpha-helix repeat, position 4874-5432	90.08
	Alpha-helix repeat, position 5373-5931	93.28
	Alpha-helix repeat, position 5872-6430	91.39
	Alpha-helix repeat, position 6371-6929	93.05
	Alpha-helix repeat, position 6870-7429	91.4
	Alpha-helix repeat, position 7370-7929	91.35
	CTD1, position 8177-8248	91.83
	CTD2, position 8267-8336	90.98
Giant4	NTD1, position 144-350	87.8
	NTD2, position 351-819	80.76
	NTD3, position 820-1018	83.78
	NTD4, position 1024-1186	72.82
	Beta-sheet array, position 1446-1979	87.52
	Beta-sheet array, position 1920-2452	87.78
	Beta-sheet array, position 2393-2925	89.69
	Beta-sheet array, position 2866-3398	87.95
	Beta-sheet array, position 3339-3871	89.69
	Beta-sheet array, position 3812-4345	91.37
	Beta-sheet array, position 4286-4819	88.41
	Beta-sheet array, position 4760-5294	92.68
	CTD1, position 5359-5428	93.92
	CTD2, position 5433-5503	83.96
	CTD3, position 5512-5568	89.38
	CTD4, position 5578-5645	91.67
Gian5	NTD1, position 138-268	76.93
	NTD2, position 269-344	86.03
	NTD3, position 345-412	86.12
	NTD4, position 413-484	85.02
	NTD5, position 485-558	77.79
	NTD6, position 559-622	77.5
	NTD7, position 625-687	78.51
	NTD8, position 688-751	76.7
	NTD9, position 752-824	74.99
	Alpha helix, position 1321-1920	78.17
	Alpha helix, position 1861-2460	81.04
	CTD1, position 2908-2981	87.42
	CTD2, position 2983-3027	86.46
	CTD3, position 3028-3103	91.45

## Sheet: Table_S4A
Table S4A. Sequence information.
PDB ID	Species	Host	Strain Name	Reference	Assigned ID
5ny0	Limosilactobacillus reuteri	Mouse	100-23	Sequeira et al 2018 (PMID: 29507249)	Lre_100-23_5ny0
5nxk	Limosilactobacillus reuteri	Pig	53608	Sequeira et al 2018 (PMID: 29507249)	Lre_53608_5nxk

## Sheet: Table_S4B
Table S4B. Beta solenoid blastp hit information.
Blastp protein ID	Strain	Species	Host / Isolation source	Assembly	Genbank accession	Location	Orientation	Sequencing technology	Genome size	Assembly level / Number of chromosomes or contigs	Publication (PMID)	Protein length	blastp date	Query sequence	Query coverage (%)	Query identity (%)	E-value	Assigned name	Notes
WP_290046497.1	EABW-1NA	Apilactobacillus sp.	beeswax	ASM3039868v1	GCF_030398685.1	29601-46589	rev	Illumina NovaSeq	1.6Mb	Contig / 67 contigs	-	5662 aa	2024-09-11	A0901_02250	100	58.18	0	Api_EABW-1NA_WP_290046497.1
WP_290046498.1						46917-71945	rev					8342 aa	2024-09-04	A0901_02240	100	99.11	0	Api_EABW-1NA_WP_290046498.1
WP_290046499.1						72154-85893	rev					4579 aa	2024-09-04	A0901_02230	100	100	0	Api_EABW-1NA_WP_290046499.1
WP_290046500.1						86105-108682	rev					7525 aa	2024-09-04	A0901_02220	100	90.53	0	Api_EABW-1NA_WP_290046500.1
WP_053949606.1	Fhon13	Apilactobacillus apinorum	Apis mellfiera	Fhon13	GCF_946888465.1	223759-240252	fwd	PacBio RS II	1.5 Mb	Complete / 1 chromosome	Dyrhage et al 2022 (36263788)	5497 aa	2024-09-04	A1404_02370	100	91.62	0	Aap_FHON13_WP_053949606.1
WP_053949607.1						240460-255102	fwd					4880 aa	2024-09-04	A1404_02380	100	81.65	0	Aap_FHON13_WP_053949607.1
WP_053949608.1						255317-280198	fwd					8293 aa	2024-09-04	A1404_02390	99	70.16	0	Aap_FHON13_WP_053949608.1
WP_053949609.1						280480-298008	fwd					5842 aa	2024-09-11	A0901_02250	100	84.86	0	Aap_FHON13_WP_053949609.1	Upon merging if the AlphaFold3 models with the ChimeraX matchmaker function, the second best model was used for position 5121-5842, due to lower confidence in overlapping region in the highest supported model.
WP_353317320.1	20H-10	Apilactobacillus apinorum	Honey (acacia)	20H-10	GCF_040367345.1	64627-82152	rev	Illumina NovaSeq	1.4 Mb	Contig / 42 contigs	-	5841 aa	2024-09-11	A0901_02250	100	85.44	0	Aap_20H-10_WP_353317320.1
WP_353317321.1						82446-107309	rev					8287 aa	2024-09-04	A1404_02390	100	100	0	Aap_20H-10_WP_353317321.1
WP_353317944.1						152122-168531	fwd					5469 aa	2024-09-04	A1404_02370	100	92.84	0	Aap_20H-10_WP_353317944.1
WP_353317945.1						168730->178096	fwd					3122 aa	2024-09-04	A1404_02380	100	81.43	0	Aap_20H-10_WP_353317945.1
GAA6113454.1	1H7-5	Apilactobacillus apinorum	Honey (polyfloral)	ASM4036955v1	GCA_040369555.1	169689-181373	fwd	Illumina NovaSeq	1.4 Mb	Contig / 44 contigs	-	3894 aa	2024-09-04	A1001_02210	100	86.07	0	Aap_1H7-5_GAA6113454.1	To be excluded (using NCBI annotation)
WP_353321963.1					GCF_040369555.1	148184-169486	fwd					7100 aa	2024-09-04	A0901_02220	100	89.89	0	Aap_1H7-5_WP_353321963.1
WP_353321965.1						169689->181332	fwd					3881 aa	2024-09-04	A1001_02210	100	86.07	0	Aap_1H7-5_WP_353321965.1
WP_353321969.1						185409-198593	fwd					4394 aa	2024-09-04	A0901_02230	100	89.45	0	Aap_1H7-5_WP_353321969.1
WP_353321971.1						198803-223666	fwd					8287 aa	2024-09-04	A1404_02390	100	100	0	Aap_1H7-5_WP_353321971.1
WP_353321973.1						223960-241479	fwd					5839 aa	2024-09-11	A0901_02250	100	85.44	0	Aap_1H7-5_WP_353321973.1
WP_249510909.1	SG5_A10	Apilactobacillus apisilvae	Austroplebeia australis homogenate	ASM2338022v1	GCF_023380225.1	1309863-1319141	fwd	PacBio Sequel II	1.6 Mb	Complete / 1 chromosome plus plasmids	Oliphant et al 2022 (36094463)	3092 aa	2024-09-04	A1404_02380	99	33.54	6e-45	Aap_SG5_A10_WP_249510909.1
WP_249510910.1						1319387-1328824	fwd					3145 aa	2024-09-04	A0901_02240	92	31.52	4e-29	Aap_SG5_A10_WP_249510910.1
WP_249510911.1						1329112-1339212	fwd					5519 aa	2024-09-04	A1404_02390	93	34.29	1e-32	Aap_SG5_A10_WP_249510911.1
WP_249510912.1						1339383-1349498	fwd					3371 aa	2024-09-04	A1001_02180	81	34.98	5e-46	Aap_SG5_A10_WP_249510912.1
WP_120784767.1	BHWM-4	Apilactobacillus bombintestini	Bombus ignitus gut	ASM362703v1	GCF_003627035.1	1167716-1182058	rev	PacBio RSII	1.3 Mb	Complete / 1 chromosome	Heo et al 2020 (32222941)	4780 aa	2024-09-04	A0901_02230	99	46.28	9e-94	Abo_BHWM-4_WP_120784767.1
WP_120784768.1						1182279-1198223	rev					5314 aa	2024-09-04	A1001_02210	100	62.84	4e-164	Abo_BHWM-4_WP_120784768.1
WP_120784769.1						1198408-1214838	rev					5476 aa	2024-09-04	A1404_02370	100	72.45	0	Abo_BHWM-4_WP_120784769.1
WP_353340512.1	1H7-7	Apilactobacillus micheneri	Honey (polyfloral)	ASM4037224v1	GCF_040372245.1	55377-65036	rev	Illumina NovaSeq	1.5 Mb	Scaffold / 219 scaffolds	-	3219 aa	2024-09-04	A0901_02230	73	36.63	5e-31	Ami_1H7-7_WP_353340512.1
WP_105964139.1	Hlig3	Apilactobacillus micheneri	Halictus ligatus gut	ASM299397v1	GCF_002993975.1	78749-87772	rev	Fisher Scientific PGM ion torrent	1.5 Mb	Contig / 12 contigs	McFrederick et al 2018 (29648528)	3007 aa	2024-09-04	A1404_02390	92	37.39	8e-41	Ami_Hlig3_WP_105964139.1
WP_140987870.1	HV_05	Apilactobacillus micheneri	Seladonia tripartita gut	ASM649329v1	GCF_006493295.1	<1-4634	rev	Illumina MiSeq	1.4 Mb	Contig / 11 contigs	Vuong and McFrederick 2019 (31243442)	1545 aa	2024-09-04	A1404_02370	86	29.74	3e-22	Ami_HV-05_WP_140987870.1
WP_140987871.1						4899-14615	rev					3238 aa	2024-09-04	A1404_02390	99	38.85	2e-45	Ami_HV-05_WP_140987871.1
WP_140925690.1	HV_14	Apilactobacillus micheneri	Abutilon palmeri nectar	ASM649322v1	GCF_006493225.1	50105-60781	rev	Illumina MiSeq	1.4 Mb	Contig / 15 contigs	Vuong and McFrederick 2019 (31243442)	3558 aa	2024-09-04	A1001_02180	68	36.99	3e-34	Ami_HV_14_WP_140925690.1
WP_140925692.1						73911-78377	rev					1488 aa	2024-09-04	A1404_02370	80	30.71	2e-29	Ami_HV-14_WP_140925692.1
WP_140925693.1						78622-88935	rev					3437 aa	2024-09-04	A1404_02390	92	37.39	2e-41	Ami_HV-14_WP_140925693.1
WP_140938796.1	HV_23	Apilactobacillus micheneri	Dialictus sp. gut	ASM649362v1	GCF_006493625.1	13265-22957	rev	Illumina MiSeq	1.6 Mb	Contig / 91 contigs	Vuong and McFrederick 2019 (31243442)	3230 aa	2024-09-04	A1001_02180	75	37.2	2e-39	Ami_HV_23_WP_140938796.1
WP_140938798.1						23093-33385	rev					3430 aa	2024-09-04	A0901_02220	60	33.64	2e-28	Ami_HV_23_WP_140938798.1
WP_105964136.1	HV_59	Apilactobacillus micheneri	Megachile rotundata pollen	ASM649352v1	GCF_006493525.1	334662-345347	fwd	Illumina MiSeq	1.4 Mb	Contig / 11 contigs	Vuong and McFrederick 2019 (31243442)	3561 aa	2024-09-04	A1001_02180	68	36.99	3e-34	Ami_HV_59_WP_105964136.1
WP_105964137.1						326817-334481	fwd					2554 aa	2024-09-04	A0901_02230	99	33.67	7e-38	Ami_HV_59_WP_105964137.1
WP_105964138.1						317055-326498	fwd					3147 aa	2024-09-04	A0901_02220	48	48	7e-23	Ami_HV_59_WP_105964138.1
WP_140936081.1						306497-316810	fwd					3437 aa	2024-09-04	A1404_02390	92	37.39	7e-41	Ami_HV_59_WP_140936081.1
WP_140924573.1	HV_61	Apilactobacillus micheneri	Megachile rotundata pollen	ASM649337v1	GCF_006493375.1	17045-24154	fwd	Illumina MiSeq	1.5 Mb	Contig / 47 contigs	Vuong and McFrederick 2019 (31243442)	2369 aa	2024-09-04	A1404_02390	99	37.47	3e-39	Ami_HV_61_WP_140924573.1
WP_140936275.1	HV_62	Apilactobacillus micheneri	Megachile rotundata pollen	ASM649330v1	GCF_006493305.1	47609-58288	rev	Illumina MiSeq	1.4 Mb	Contig / 20 contigs	Vuong and McFrederick 2019 (31243442)	3559 aa	2024-09-04	A1001_02180	68	36.99	3e-34	Ami_HV_62_WP_140936275.1
WP_140936277.1						66443-76018	rev					3191 aa	2024-09-04	A1404_02370	68	28.95	4e-24	Ami_HV_62_WP_140936277.1
WP_140987248.1						58469-66133	rev					2554 aa	2024-09-04	A0901_02230	99	34.09	8e-38	Ami_HV_62_WP_140987248.1
WP_140936452.1	HV_65	Apilactobacillus micheneri	Megachile rotundata pollen	ASM649359v1	GCF_006493595.1	47379-58121	rev	Illumina MiSeq	1.5 Mb	Contig / 20 contigs	Vuong and McFrederick 2019 (31243442)	3580 aa	2024-09-04	A1001_02180	69	37.46	7e-35	Ami_HV_65_WP_140936452.1
WP_140936453.1						58301-65806	rev					2501 aa	2024-09-04	A0901_02230	92	38.5	8e-45	Ami_HV_65_WP_140936453.1
WP_140936454.1						66106-75681	rev					3191 aa	2024-09-04	A1404_02370	68	28.95	4e-24	Ami_HV_65_WP_140936454.1
WP_140934613.1	HV_66	Apilactobacillus micheneri	Megachile rotundata pollen	ASM649338v1	GCF_006493385.1	45428-55225	fwd	Illumina MiSeq	1.5 Mb	Contig / 21 contigs	Vuong and McFrederick 2019 (31243442)	3265 aa	2024-09-04	A1404_02380	99	34.6	5e-42	Ami_HV_66_WP_140934613.1
WP_140934615.1						56036-63043	fwd					2335 aa	2024-09-04	A1001_02170	100	32.69	1e-45	Ami_HV_66_WP_140934615.1
WP_140934616.1						63211-73944	fwd					3577 aa	2024-09-04	A1001_02180	68	36.99	3e-34	Ami_HV_66_WP_140934616.1
WP_140936276.1	HV_67	Apilactobacillus micheneri	Megachile rotundata pollen	ASM649356v1	GCF_006493565.1	58469-66133	rev	Illumina MiSeq	1.5 Mb	Contig / 24 contigs	Vuong and McFrederick 2019 (31243442)	2554 aa	2024-09-04	A1404_02390	99	34.77	2e-34	Ami_HV_67_WP_140936276.1
GAY79499.1	NBRC 113063	Apilactobacillus micheneri	koso, a Japanese sugar-vegetable fermented beverage.	ASM311261v1	GCA_003112615.1	44351-53443	rev	Ion Torrent PGM system	1.4 Mb	Contig / 67 contigs	Chiou et al 2018 (29353462)	3030 aa	2024-09-04	A1001_02220	74	38.17	4e-38	Ami_NBRC_113063_GAY79499.1
WP_165807732.1					GCF_003112615.1	44351-53359	rev					3002 aa	2024-09-04	A0901_02240	71	37.76	2e-29	Ami_NBRC_113063_WP_165807732.1
WP_211097629.1						55189-64866	rev					3225 aa	2024-09-04	A0901_02230	73	36.63	4e-31	Ami_NBRC_113063_WP_211097629.1
WP_248596686.1	7	Apilactobacillus nanyangensis	Bee honey	ASM2321879v1	GCF_023218795.1	2224-18774	fwd	Illumina HiSeq	1.5 Mb	Contig / 33 contigs	-	5516 aa	2024-09-04	A1404_02370	99	74.28	0	Ana_7_WP_248596686.1
WP_248596687.1						18982-31296	fwd					4104 aa	2024-09-04	A0901_02230	100	48.61	1e-105	Ana_7_WP_248596687.1
WP_248596688.1						31504-56529	fwd					8341 aa	2024-09-04	A0901_02240	100	99.33	0	Ana_7_WP_248596688.1
WP_248596689.1						56837-73768	fwd					5643 aa	2024-09-11	A0901_02250	100	99.56	0	Ana_7_WP_248596689.1
WP_203621338.1	H8-1-1	Apilactobacillus nanyangensis	Apis mellifera gut	ASM1686189v1	GCF_016861895.1	9537-26462	rev	IlluminaNovaSeq	1.5 Mb	Contig / 39 contigs	Liu et al 2021 (34313582)	5641 aa	2024-09-11	A0901_02250	100	99.71	0	Ana_H8-1-1_WP_203621338.1
WP_203621343.1						26772-51809	rev					8345 aa	2024-09-04	A0901_02240	100	84.67	0	Ana_H8-1-1_WP_203621343.1
WP_203621348.1						52021-64101	rev					4026 aa	2024-09-04	A0901_02230	99	70.48	0	Ana_H8-1-1_WP_203621348.1
WP_203621357.1						64309-80868	rev					5519 aa	2024-09-04	A0901_02240	99	74.28	0	Ana_H8-1-1_WP_203621357.1
WP_203619410.1	HN36-1	Apilactobacillus nanyangensis	Apis mellifera gut	ASM1686191v1	GCF_016861915.1	8370-24929	fwd	Illumina NovaSeq	1.5 Mb	Contig / 37 contigs	Liu et al 2021 (34313582)	5519 aa	2024-09-04	A1404_02370	99	74.28	0	Ana_HN36-1_WP_203619410.1
WP_203619411.1						25109-39700	fwd					4863 aa	2024-09-04	A1404_02380	100	99.79	0	Ana_HN36-1_WP_203619411.1
WP_203619412.1						39904-64764	fwd					8286 aa	2024-09-04	A1404_02390	100	100	0	Ana_HN36-1_WP_203619412.1
WP_203619413.1						65074-81999	fwd					5641 aa	2024-09-11	A0901_02250	100	99.56	0	Ana_HN36-1_WP_203619413.1
WP_056966248.1	DSM 23829	Apilactobacillus ozensis	Inula ciliaris	ASM143599v1	GCF_001435995.1	2064-6881	fwd	Illumina MiSeq; Illumina HiSeq	1.5 Mb	Scaffold / 36 scaffolds	Sun et al 2015 (26415554)	1605 aa	2024-09-04	A1404_02370	75	39.46	3e-55	Aoz_DSM_23829_WP_056966248.1
WP_082605264.1						<1-4544	rev					1515 aa	2024-09-04	A1404_02370	64	31.53	4e-20	Aoz_DSM_23829_WP_082605264.1
WP_156403077.1						<1-3545	rev					1182 aa	2024-09-04	A1404_02370	90	35.18	1e-45	Aoz_DSM_23829_WP_156403077.1
WP_054658676.1	JCM 17196	Apilactobacillus ozensis	-	ASM131148v1	GCF_001311485.1	19562-19855	fwd	Ion PGM	1.5 Mb	Contig / 43 contigs	-	97 aa	2024-09-04	A1001_02170	13	52.78	1e-11	Aoz_JCM_17196_WP_054658676.1
WP_054658728.1						10350-12437	rev					695 aa	2024-09-04	A1404_02370	85	37.23	2e-56	Aoz_JCM_17196_WP_054658728.1
WP_054658829.1						<1-1902	rev					634 aa	2024-09-04	A1404_02370	49	36.69	1e-20	Aoz_JCM_17196_WP_054658829.1
WP_369346930.1						1886-2320	rev					144 aa	2024-09-04	A1001_02220	31	36.3	3e-16	Aoz_JCM_17196_WP_369346930.1
WP_248600391.1	TMW 2.2456	Apilactobacillus ozensis	Ranunculus repens	ASM2321882v1	GCF_023218825.1	118605-124700	fwd	Illumina HiSeq	1.4 Mb	Contig / 23 contigs	-	2031 aa	2024-09-04	A1404_02370	85	35.6	3e-51	Aoz_TMW_2.2456_WP_248600391.1
WP_248600392.1						124813-129639	fwd					1608 aa	2024-09-04	A1404_02370	75	39.25	4e-47	Aoz_TMW_2.2456_WP_248600392.1
WP_157945037.1	HV_6	Apilactobacillus quenuiae	Augochlorella sp. gut	ASM299400v1	GCF_002994005.1	<1-4817	rev	illumina Miseq 2*300	1.6 Mb	Contig / 11 contigs	McFrederick et al 2018 (29648528)	1605 aa	2024-09-04	A0901_02230	70	32.93	1e-23	Aqu_HV_6_WP_157945037.1
WP_105956658.1						5020-14595	rev					3191 aa	2024-09-04	A1001_02180	68	35.88	1e-34	Aqu_HV_6_WP_105956658.1
WP_105957270.1						54410-65047	rev					3545 aa	2024-09-04	A1404_02380	39	37.91	9e-15	Aqu_HV_6_WP_105957270.1
WP_105957274.1						68534-78100	rev					3188 aa	2024-09-04	A1001_02180	60	29.79	4e-11	Aqu_HV_6_WP_105957274.1
WP_105957279.1						101946-110468	rev					2840 aa	2024-09-04	A1404_02370	65	33.74	8e-26	Aqu_HV_6_WP_105957279.1
WP_140935373.1	HV_02	Apilactobacillus timberlakei	Agapostemon sp. gut	ASM649343v1	GCF_006493435.1	<1-5335	rev	Illumina MiSeq	1.5 Mb	Contig / 19 contigs	Vuong and McFrederick 2019 (31243442)	1778 aa	2024-09-04	A0901_02240	85	31.3	3e-30	Ati_HV_02_WP_140935373.1
WP_140935532.1						271581-281951	fwd					3456 aa	2024-09-04	A1404_02390	92	38.46	1e-41	Ati_HV_02_WP_140935532.1
WP_140935675.1						70118-79777	rev					3219 aa	2024-09-04	A0901_02220	85	35.08	1e-38	Ati_HV_02_WP_140935675.1
WP_140935676.1						79988-88735	rev					2915 aa	2024-09-04	A0901_02220	61	35.96	9e-29	Ati_HV_02_WP_140935676.1
WP_140921719.1	HV_04	Apilactobacillus timberlakei	Augochlorella sp. gut	ASM649305v1	GCF_006493055.1	284487->289791	fwd	Illumina MiSeq	1.5 Mb	Contig / 19 contigs	Vuong and McFrederick 2019 (31243442)	1768 aa	2024-09-04	A0901_02240	85	31.3	4e-29	Ati_HV_04_WP_140921719.1
WP_140922541.1	HV_09	Apilactobacillus timberlakei	Agapostemon sp. Gut	ASM649317v1	GCF_006493175.1	46778-57154	rev	Illumina MiSeq	1.5 Mb	Scaffold / 29 scaffolds	Vuong and McFrederick 2019 (31243442)	3458 aa	2024-09-04	A1404_02390	100	37.34	9e-42	Ati_HV_09_WP_140922541.1
WP_140922737.1						70008-79664	rev					3218 aa	2024-09-04	A0901_02220	85	36.52	3e-43	Ati_HV_09_WP_140922737.1
WP_140922738.1						79875-88583	rev					2902 aa	2024-09-04	A0901_02220	61	33.33	1e-22	Ati_HV_09_WP_140922738.1
WP_140937841.1						197928->203100	fwd					1724 aa	2024-09-04	A0901_02240	85	31.3	3e-29	Ati_HV_09_WP_140937841.1
WP_140929702.1	HV_10	Apilactobacillus timberlakei	Augochlorella sp. gut	ASM649309v1	GCF_006493095.1	282748->288035	fwd	Illumina MiSeq	1.8 Mb	Contig / 29 contigs	Vuong and McFrederick 2019 (31243442)	1763 aa	2024-09-04	A0901_02240	85	31.3	4e-29	Ati_HV_10_WP_140929702.1
WP_105987865.1	HV_12	Apilactobacillus timberlakei	Augochlorella sp. gut	ASM299396v1	GCF_002993965.1	52215-62585	rev	illumina Miseq 2*300	1.5 Mb	Contig / 17 contigs	McFrederick et al 2018 (29648528)	3456 aa	2024-09-04	A1404_02390	100	37.34	1e-41	Ati_HV_12_WP_105987865.1
WP_105988362.1						69929-79576	rev					3215 aa	2024-09-04	A0901_02220	85	35.08	1e-38	Ati_HV_12_WP_105988362.1
WP_105988363.1						79787-88540	rev					2917 aa	2024-09-04	A0901_02220	60	34.67	1e-28	Ati_HV_12_WP_105988363.1
WP_157944364.1						282698->287985	fwd					1763 aa	2024-09-04	A0901_02240	85	31.3	4e-29	Ati_HV_12_WP_157944364.1
WP_140930473.1	HV_25	Apilactobacillus timberlakei	Dialictus sp. gut	ASM649310v1	GCF_006493105.1	49291-59082	rev	Illumina MiSeq	1.6 Mb	Contig / 17 contigs	Vuong and McFrederick 2019 (31243442)	3263 aa	2024-09-04	A0901_02230	76	39.6	5e-45	Ati_HV_25_WP_140930473.1
WP_140930475.1						59262-69338	rev					3358 aa	2024-09-04	A1404_02370	87	32.03	8e-26	Ati_HV_25_WP_140930475.1
WP_140930477.1						69580-79908	rev					3442 aa	2024-09-04	A1404_02390	90	37.85	3e-38	Ati_HV_25_WP_140930477.1
WP_140930790.1						310188-319220	fwd					3010 aa	2024-09-04	A0901_02220	98	30.51	3e-29	Ati_HV_25_WP_140930790.1
WP_140930792.1						319771-329424	fwd					3217 aa	2024-09-04	A1001_02180	83	33.66	4e-42	Ati_HV_25_WP_140930792.1
WP_140921738.1	HV_26	Apilactobacillus timberlakei	Agapostemon sp. gut	ASM649342v1	GCF_006493425.1	79857-88610	rev	Illumina MiSeq	1.5 Mb	Contig / 16 contigs	Vuong and McFrederick 2019 (31243442)	2917 aa	2024-09-04	A0901_02220	60	34.67	1e-28	Ati_HV_26_WP_140921738.1
WP_140934836.1						52410-62780	rev					3456 aa	2024-09-04	A1404_02390	100	37.34	1e-41	Ati_HV_26_WP_140934836.1
WP_140934967.1						294697->301502	fwd					2268 aa	2024-09-04	A0901_02240	85	31.05	7e-29	Ati_HV_26_WP_140934967.1
WP_140922198.1	HV_27	Apilactobacillus timberlakei	Abutilon palmeri	ASM649315v1	GCF_006493155.1	197688->203065	fwd	Illumina MiSeq	1.5 Mb	Contig / 20 contigs	Vuong and McFrederick 2019 (31243442)	1793 aa	2024-09-04	A0901_02240	85	31.3	4e-29	Ati_HV_27_WP_140922198.1
WP_140937198.1	HV_28	Apilactobacillus timberlakei	Agapostemon sp. gut	ASM649312v1	GCF_006493125.1	197904->203238	fwd	Illumina MiSeq	1.6 Mb	Contig / 25 contigs	Vuong and McFrederick 2019 (31243442)	1778 aa	2024-09-04	A0901_02240	85	31.3	4e-29	Ati_HV_28_WP_140937198.1
WP_353485506.1	AMBP-0457	Apilactobacillus waqarii	Strawberry Anthosphere	AMBP-0457	GCF_964194325.1	59035-81585	fwd	DNBSEQ-G400	1.6 Mb	Contig / 109 contigs	-	7516 aa	2024-09-04	A0901_02220	100	90.53	0	Awa_AMBP-0457_WP_353485506.1
WP_353485507.1						81797-95536	fwd					4579 aa	2024-09-04	A0901_02230	100	100	0	Awa_AMBP-0457_WP_353485507.1
WP_353485508.1						95745-120773	fwd					8342 aa	2024-09-04	A0901_02240	100	99.11	0	Awa_AMBP-0457_WP_353485508.1
WP_353485509.1						121075-138021	fwd					5648 aa	2024-09-11	A0901_02250	100	56.47	0	Awa_AMBP-0457_WP_353485509.1
WP_217304323.1	HBW1	Apilactobacillus waqarii	Apis dorsata gut	ASM1906120v1	GCF_019061205.1	34308-51254	rev	Illumina HiSeq	1.5 Mb	Contig / 38 contigs	Ahmad et al 2022 (35630349)	5648 aa	2024-09-11	A0901_02250	100	56.76	0	Awa_HBW1_ WP_217304323.1
WP_217304324.1						51555-76571	rev					8338 aa	2024-09-04	A0901_02240	100	89.51	0	Awa_HBW1_WP_217304324.1
WP_217304402.1						<1-6037	rev					2012 aa	2024-09-04	A0901_02230	100	83.48	0	Awa_HBW1_WP_217304402.1
WP_217304403.1						6263-28876	rev					7537 aa	2024-09-04	A0901_02220	100	90.11	0	Awa_HBW1_WP_217304403.1
WP_353485852.1	AMBP-0461	Apilactobacillus xinyiensis	Strawberry Anthosphere	AMBP-0461	GCF_964194335.1	91151-101077	fwd	DNBSEQ-G400	1.5 Mb	Contig / 61 contigs	-	3308 aa	2024-09-04	A1001_02170	69	37.54	2e-46	Axi_AMBP-0461_WP_353485852.1
WP_353486004.1						<1-4962	rev					1654 aa	2024-09-04	A1404_02370	88	33.62	3e-39	Axi_AMBP-0461_WP_353486004.1
WP_353486037.1						60130-64998	rev					1622 aa	2024-09-04	A1404_02370	82	35.4	2e-47	Axi_AMBP-0461_WP_353486037.1
WP_353486191.1						<1-3925	rev					1308 aa	2024-09-04	A1404_02370	77	35	9e-37	Axi_AMBP-0461_WP_353486191.1
WP_220728555.1	F582-1	Apilactobacillus xinyiensis	Apis mellifera gut	ASM1965625v1	GCF_019656255.1	<1-4676	rev	Illumina NovaSeq	1.4 Mb	Contig / 34 contig	Li and Gu 2022 (35639466)	1558 aa	2024-09-04	A1001_02170	69	35.16	4e-37	Axi_F582-1_WP_220728555.1
WP_220728572.1						1156..6024	rev					1622 aa	2024-09-04	A1404_02370	69	39.36	2e-50	Axi_F582-1_WP_220728572.1
WP_220728583.1						<1-4353	rev					1451 aa	2024-09-04	A1404_02370	88	33.77	7e-42	Axi_F582-1_WP_220728583.1
WP_248601774.1	TMW 2.2454	Apilactobacillus xinyiensis	Convolvulus arvensis	ASM2321885v1	GCF_023218855.1	119158->123172	fwd	Illumina HiSeq	1.4 Mb	Contig / 19 contigs	-	1338 aa	2024-09-04	A1001_02170	69	35.16	7e-37	Axi_TMW_2.2454_WP_248601774.1
WP_248601776.1						<1-4345	rev					1448 aa	2024-09-04	A1404_02370	88	34.06	1e-42	Axi_TMW_2.2454_WP_248601776.1
WP_248601777.1						4558-10488	rev					1976 aa	2024-09-04	A0901_02240	66	31.53	4e-18	Axi_TMW_2.2454_WP_248601777.1
WP_248601895.1						10079-14932	fwd					1617 aa	2024-09-04	A1404_02370	69	39.65	6e-51	Axi_TMW_2.2454_WP_248601895.1
MCL0330267.1	TMW 2.2457	Apilactobacillus xinyiensis	Daucus carota subsp. carota	ASM2327291v1	GCA_023272915.1	74034->78576	fwd	Illumina NovaSeq	1.6 Mb	Contig / 36 contigs	-	1514 aa	2024-09-04	A1404_02370	88	34.06	1e-42	Axi_TMW_2.2457_MCL0330267.1	To be excluded (using NCBI annotation)
MCL0330786.1						14793->19437	fwd					1548 aa	2024-09-04	A1404_02370	90	32.26	6e-38	Axi_TMW_2.2457_MCL0330786.1
WP_248701255.1					GCF_023272915.1	<1-4689	rev					1563 aa	2024-09-04	A1001_02170	69	36.68	3e-45	Axi_TMW_2.2457_WP_248701255.1
WP_248701578.1						67912-73821	fwd					1969 aa	2024-09-04	A0901_02240	66	31.53	4e-18	Axi_TMW_2.2457_WP_248701578.1
WP_248701641.1						57249-62117	rev					1622 aa	2024-09-04	A1404_02370	82	35.4	6e-47	Axi_TMW_2.2457_WP_248701641.1
WP_248702001.1						<1->3443	rev					1148 aa	2024-09-04	A1404_02370	77	35	9e-37	Axi_TMW_2.2457_WP_248702001.1
WP_248700779.1	TMW 2.2458	Apilactobacillus xinyiensis	Knautia arvensis	ASM2327289v1	GCF_023272895.1	85831-90708	rev	Illumina NovaSeq	1.4 Mb	Contig / 26 contigs	-	1625 aa	2024-09-04	A1404_02370	69	2e-50	2e-50	Axi_TMW_2.2458_WP_248700779.1
WP_248700800.1						82977->87505	fwd					1509 aa	2024-09-04	A1404_02370	88	33.84	8e-42	Axi_TMW_2.2458_WP_248700800.1
WP_248700890.1						<1-4671	rev					1557 aa	2024-09-04	A1001_02170	69	35.16	4e-37	Axi_TMW_2.2458_WP_248700890.1
WP_248702871.1	TMW 2.2459	Apilactobacillus xinyiensis	Centaurea cyanus	ASM2327288v1	GCF_023272885.1	2321->7294	fwd	Illumina NovaSeq	1-5 Mb	Contig / 21 contigs	-	1658 aa	2024-09-04	A1001_02180	99	32.81	4e-38	Axi_TMW_2.2459_WP_248702871.1
WP_248702875.1						<1->4268	fwd					1423 aa	2024-09-04	A1404_02370	74	35.37	3e-43	Axi_TMW_2.2459_WP_248702875.1
WP_220729949.1	F502-1	Apilactobacillus zhangqiuensis	Apis mellifera	ASM1965621v1	GCF_019656215.1	54263-71212	rev	IlluminaNovaSeq	1.4 Mb	Contig / 8 contigs	Li and Gu 2022 (35639466)	5649 aa	2024-09-11	A0901_02250	100	56.41	0	Azh_F502-1_WP_220729949.1
WP_220729950.1						71539-96588	rev					4863 aa	2024-09-04	A0901_02240	100	85.49	0	Azh_F502-1_WP_220729950.1
WP_220729951.1						96797-110602	rev					4601 aa	2024-09-04	A0901_02230	100	84.18	0	Azh_F502-1_WP_220729951.1
WP_220729952.1						110816-133399	rev					7527 aa	2024-09-04	A0901_02220	100	90.74	0	Azh_F502-1_WP_220729952.1
WP_266008068.1	AS_3	Bacillus sp. AS_3	Alectra sessiliflora	ASM2611433v1	GCF_026114335.1	142526-146155	fwd	ABI3730	5.5 Mb	Contig / 59 contigs	Sequeira et al 2018 (29507249)	1209 aa	2024-09-04	A1404_02380	48	30.29	5e-12	Bac_AS_3_WP_266008068.1
WP_149185934.1	AY2-1	Bacillus sp. AY2-1	soil	ASM836896v1	GCF_008368965.1	3604-7227	fwd	Illumina MiSeq	5.9 Mb	Scaffold / 352 scaffolds	Sequeira et al 2018 (29507249)	1207 aa	2024-09-04	A1404_02380	40	30.5	1e-10	Bac_AY-2-1_WP_149185934.1
WP_152122201.1	B1-WWTP-T-0.5-Post-4	Bacillus sp. B1-WWTP-T-0.5-Post-4	waste water treatment plant, post chlorination	ASM918379v1	GCF_009183795.1	143065-146694	fwd	Illumina MiSeq	5.5 Mb	Scaffold / 63 scaffolds	Sequeira et al 2018 (29507249)	1209 aa	2024-09-04	A1404_02380	48	30.29	6e-12	Bac_B1-WWTP-T-0.5-Post-4_WP_152122201.1
WP_002162920.1	FSL K6-0268	Bacillus sp. FSL K6-0268	filter sock	ASM3800542v1	GCF_038005425.1	2586025_2589648	rev	Illumina; Oxford Nanopore	7 Mb	Contig / 13 contigs	Sequeira et al 2018 (29507249)	1207 aa	2024-09-04	A1404_02380	49	30.45	2e-11	Bac_FSL_K6-0268_WP_002162920.1
WP_151547475.1	FSL K6-1218	Bacillus sp. FSL K6-1218	HTST Pasteurization	ASM3800644v1	GCF_038006445.1	865367-868933	fwd	Illumina; Oxford Nanopore	6.2 Mb	Contig / 9 contigs	Sequeira et al 2018 (29507249)	1188 aa	2024-09-04	A1404_02380	49	30.45	7e-12	Bac_FSL_K6-1218_WP_151547475.1
WP_235349293.1	FSL K6-2822	Bacillus	Laboratory Pasteurization	ASM3800340v1	GCF_038003405.1	1004962-1008591	fwd	Illumina; Oxford Nanopore	5.7 Mb	Contig / 3 contigs	-	1209 aa	2024-09-04	A1404_02380	48	30.29	1e-12	Bac_FSL K6-2822_WP_235349293.1
WP_098137976.1	AFS012491	Bacillus cereus	Core; Other Plant	ASM255520v1	GCF_002555205.1	9428-13009	rev	Illumina HiSeq	5.6 Mb	Scaffold / 112 scaffolds	Sequeira et al 2018 (29507249)	1193 aa	2024-09-04	A1404_02380	48	28.24	7e-11	Bac_AFS012491_WP_098137976.1
WP_239482565.1	An806	Bacillus cereus	Gallus gallus	ASM1690017v1	GCF_016900175.1	12557-15427	rev	Illumina NextSeq	5.6 Mb	Contig / 139 contigs	Sequeira et al 2018 (29507249)	956 aa	2024-09-04	A1001_02170	40	31.86	8e-11	Bac_An806_WP_239482565.1
WP_046946575.1	B4080	Bacillus cereus	dried onion	ASM100859v1	GCF_001008595.1	123771-127385	fwd	Illumina HiSeq	6.2 Mb	Scaffold / 89 scaffolds	Sequeira et al 2018 (29507249)	1204 aa	2024-09-04	A1404_02380	49	30.86	9e-12	Bac_B4080_WP_046946575.1
MBL3763983.1	BC210	Bacillus cereus	blood culture	ASM1675789v1	GCA_016757895.1	162170-165820	rev	Illumina	5.8 Mb	Contig / 114 contigs	Bianco et al 2021 (33510722)	1216 aa	2024-09-04	A1404_02380	48	29.71	1e-11	Bce_BC210_MBL3763983.1
WP_237470506.1					GCF_016757895.1	162170-165790	rev					1206 aa	2024-09-04	A1404_02380	48	29.71	1e-11	Bce_BC210_WP_237470506.1
MCU4823125.1	BC493C	Bacillus cereus	Pasta	ASM2551666v1	GCA_025516665.1	100339-103953	fwd	Illumina MiSeq	5.9 Mb	Contig / 97 contigs	-	1204 aa	2024-09-04	A1404_02380	49	30.86	9e-12	Bce_BC493C_MCU4823125.1
WP_247727749.1	CDHWZ7	Bacillus cereus	dry soil	ASM2309401v1	GCF_023094015.1	858225-861833	fwd	Illumina HiSeq; PacBio	5.6 Mb	Chromosome / 1 chromosome (plus plasmids)	Sequeira et al 2018 (29507249)	1202 aa	2024-09-04	A1404_02380	49	30.04	4e-11	Bce_CDHWZ7_WP_247727749.1
WP_151524945.1	CH124a_4D	Bacillus cereus	sediment	ASM892376v1	GCF_008923765.1	353723-357346	rev	Illumina MiSeq	5.7 Mb	Scaffold / 41 scaffolds	Sequeira et al 2018 (29507249)	1207 aa	2024-09-04	A1404_02380	49	30.45	2e-11	Bce_CH124a_4D_WP_151524945.1
WP_151618656.1	CH372_12D	Bacillus cereus	sediment	ASM892358v1	GCF_008923585.1	98413-102036	fwd	Illumina MiSeq	5.9 Mb	Scaffold / 52 scaffolds	Sequeira et al 2018 (29507249)	1207 aa	2024-09-04	A1404_02380	49	30.45	2e-11	Bce_CH372_12D_WP_151618656.1
AJG57542.1	D17	Bacillus cereus	-	ASM83238v1	GCA_000832385.1	3631174-3634833	rev	Illumina; 454	5.6 Mb	Chromosome / 1 chromosome (plus plasmid)	Johnson et al 2015 (25931591)	1219 aa	2024-09-04	A1404_02380	48	30.29	3e-12	Bce_D17_AJG57542.1
WP_074790658.1	DAR 81934	Bacillus cereus	-	2623620454	GCF_900108905.1	44532-48155	rev	?	5.8 Mb	Scaffold / 59 scaffolds	Sequeira et al 2018 (29507249)	1207 aa	2024-09-04	A1404_02380	49	30.45	2e-11	Bce_DAR_81934_WP_074790658.1
HDR8092189.1	FDA1126759-012-001	Bacillus cereus	environmental swab	PDT001182095.1	GCA_029710475.1	5502-9116	rev	ILLUMINA	5.4 Mb	Contig / 222 contigs	Souvorov et al 2018 (30286803)	1204 aa	2024-09-04	A1404_02380	49	30.86	8e-12	Bce_FDA1126759-012-001_HDR8092189.1
WP_277491071.1	SIBC65	Bacillus cereus	Raw bulk milk	ASM2947903v1	GCF_029479035.1	26327-29950	fwd	Illumina MiSeq	6 Mb	Contig / 148 contigs	Sequeira et al 2018 (29507249)	1207 aa	2024-09-04	A1404_02380	49	30.45	2e-11	Bce_SIBC65_WP_277491071.1
WP_016125539.1	USHLN172	Bacillus cereus	mosquito	ASM3714529v1	GCF_037145295.1	131572-135192	fwd	Illumina NovaSeq	5.2 Mb	Contig / 44 contigs	-	1206 aa	2024-09-04	A1404_02380	48	29.41	2e-12	Bce_USHLN172_WP_016125539.1	Wrongly named species abbreviation (Bts), corrected in .mafftlinsi and .treefile
WP_000698520.1	VD014	Bacillus cereus VD014	-	Baci_cere_VD014_V1	GCF_000291255.1	764781-768395	fwd	Illumina	6.2 Mb	Scaffold / 4 scaffolds	Sequeira et al 2018 (29507249)	1204 aa	2024-09-04	A1404_02380	49	30.86	9e-12	Bce_VD014_WP_000698520.1
WP_097960704.1	AATZO	Bacillus thuringiensis	Homo sapiens	ASM2083138v1	GCF_020831385.1	51-3674	fwd	Illumina MiSeq	5.7 Mb	Contig / 363 contigs	Sequeira et al 2018 (29507249)	1207 aa	2024-09-04	A1404_02380	56	29.17	5e-12	Bth_AATZO_WP_097960704.1
WP_098285758.1	AFS006923	Bacillus thuringiensis	soil	ASM255835v1	GCF_002558355.1	72534-76157	fwd	Illumina HiSeq	5.8 Mb	Scaffold / 104 scaffolds	Sequeira et al 2018 (29507249)	1207 aa	2024-09-04	A1404_02380	56	29.17	5e-12	Bth_AFS006923_WP_098285758.1
WP_141526863.1	AFS012085	Bacillus thuringiensis	root	ASM255823v1	GCF_002558235.1	131484-135050	fwd	Illumina HiSeq	6.3 Mb	Scaffold / 164 scaffolds	Sequeira et al 2018 (29507249)	1188 aa	2024-09-04	A1404_02380	49	30.04	8e-11	Bth_AFS012085_WP_141526863.1	Wrongly named species abbreviation (Bce), corrected in .mafftlinsi and .treefile
WP_141560276.1	AFS036383	Bacillus thuringiensis	Soybean leaf	ASM258531v1	GCF_002585315.1	46009-49575	rev	Illumina HiSeq	6 Mb	Scaffold / 154 scaffolds	Sequeira et al 2018 (29507249)	1188 aa	2024-09-04	A1404_02380	49	30.45	7e-12	Bth_AFS036383_WP_141560276.1
WP_017762656.1	DAR 81934	Bacillus thuringiensis	-	BTHUDAR81934.1	GCF_000342025.1	6729-10352	fwd	Illumina	5.9 Mb	Chromosome / 2 chromosomes	Sequeira et al 2018 (29507249)	1207 aa	2024-09-04	A1404_02380	49	30.45	2e-11	Bth_DAR_81934_WP_017762656.1
PRT09822.1	GBAC46	Bacillus thuringiensis	grass roots	ASM299885v1	GCA_002998855.1	94071-97694	fwd	Illumina MiSeq	5.7 Mb	Contig / 87 contigs	Liang et al 2022 (5897765)	1207 aa	2024-09-04	A1404_02380	49	30.04	4e-11	Bth_GBAC46_PRT09822.1
WP_223266681.1					GCF_002998855.1	94080-97694	fwd					1204 aa	2024-09-04	A1404_02380	49	30.04	4e-11	Bth_GBAC46_WP_223266681.1
WP_325097877.1	HD-753	Bacillus thuringiensis	-	ASM3572665v1	GCF_035726655.1	59061-62684	rev	Illumina NovaSeq	6.2 Mb	Scaffold / 149 scaffolds	Sequeira et al 2018 (29507249)	1207 aa	2024-09-04	A1404_02380	49	30.45	2e-11	Bth_HD-753_WP_325097877.1
WP_000698521.1	HD-797	Bacillus thuringiensis	-	ASM3581682v1	GCF_035816825.1	42858-46481	fwd	Illumina NovaSeq	5.9 Mb	Scaffold / 80 scaffolds	Sequeira et al 2018 (29507249)	1207 aa	2024-09-04	A1404_02380	49	30.45	2e-11	Bth_HD-797_WP_000698521.1
WP_218227311.1	RCT09	Bacillus thuringiensis	soil	ASM1919276v1	GCF_019192765.1	98452-102075	fwd	Illumina NovaSeq	5.6 Mb	Contig / 47 contigs	Sequeira et al 2018 (29507249)	1207 aa	2024-09-04	A1404_02380	49	30.45	2e-11	Bth_RCT09_WP_218227311.1
WP_098437349.1	SS9	Bacillus thuringiensis	soil	Bacillus_2909	GCF_034321925.1	117682-121305	fwd	Illumina NovaSeq	6.3 Mb	Contig / 124 contigs	Sequeira et al 2018 (29507249)	1207 aa	2024-09-04	A1404_02380	49	30.45	2e-11	Bth_SS9_WP_098437349.1
WP_086413134.1	BGSC 4AK1	Bacillus thuringiensis serovar leesis	-	ASM214780v1	GCF_002147805.1	30750-34373	rev	Illumina HiSeq	6.1 Mb	Scaffold / 115 scaffolds	Sequeira et al 2018 (29507249)	1207 aa	2024-09-04	A1404_02380	49	30.45	2e-11	Bth_BGSC_4AK1_WP_086413134.1
WP_154568302.1	BSM-380-WT-2B	Bifidobacterium tsurumiense	feces	ASM969650v1	GCF_009696505.1	696547-699327	rev	Illumina MiSeq	2-1 Mb	Contig / 7 contigs	Wylensek et al 2020 (33319778)	926 aa	2024-09-04	A1404_02370	74	29.46	8e-12	Bts_BSM-380-WT-2B_WP_154568302.1
WP_233637845.1	A1	Carnobacterium maltaromaticum	Vacuum-packaged beef	ASM456522v1	GCF_004565225.1	52723-55362	fwd	Illumina MiSeq	3.5 Mv	Contig / 29 contigs	?	879	2024-09-04	A1001_02180	74	27.09	1e-10	Cma_A1_WP_233637845.1
WP_317914022.1	s3-1	Carnobacterium maltaromaticum	bog	ASM3322204v1	GCF_033222045.1	157740-161642	rev	Illumina MiniSeq	3.5 Mb	Contig / 47 contigs	?	1300 aa	2024-09-04	A1001_02180	74	27.34	5e-11	Cma_s3-1_WP_317914022.1
WP_317945230.1	s6-2	Carnobacterium maltaromaticum	bog	ASM3322208v1	GCF_033222085.1	<1-2362	rev	Illumina MiniSeq	3.9 Mb	Contig / 76 contigs	?	787 aa	2024-09-04	A1001_02180	74	27.59	9e-11	Cma_s6-2_WP_317945230.1
WP_317946623.1						10042->12406	fwd				Sequeira et al 2018 (29507249)	788 aa	2024-09-04	A0901_02230	64	27.49	1e-11	Cma_s6-2_WP_317946623.1
WP_119327503.1	NBRC 112868	Companilactobacillus musae	-	ASM396759v1	GCF_003967595.1	19199-22489	rev	Illumina HiSeq	2.4 Mb	Contig / 18 contigs	-	1096 aa	2024-09-04	A1404_02370	56	29.87	2e-11	Cmu_NBRC_112868_WP_119327503.1
WP_086330825.1	4G2_DIV0659	Enterococcus sp. 4G2_DIV0659	bird feces	ASM214071v2	GCF_002140715.2	2201342-2204578	fwd	pacbio	3.4 Mb	Contig / 2 contigs	Sequeira et al 2018 (29507249)		2024-09-04	A1404_02370				Ent_4G2_DIV0659_WP_086330825.1
WP_252773979.1	K13_B9	Fructobacillus americanaquae	Blatta orientalis homogenate	ASM2402977v1	GCF_024029775.1	175122-185561	rev	PacBio Sequel II	1.4 Mb	Complete / 1 chromosome	Oliphant et al 2023 (36795096)	3479 aa	2024-09-04	A1001_02210	100	66.53	0	Fam_K13_B9_WP_252773979.1
WP_252442532.1	W13	Fructobacillus apis	Apis mellifera gut	ASM2389363v1	GCF_023893635.1	44789-50686	rev	Illumina NovaSeq	1.3 Mb	Contig / 13 contigs	Chen et al 2022 (36748588)	1965 aa	2024-09-04	A1404_02370	83	36.1	9e-53	Fap_W13_WP_252442532.1
WP_252442534.1						50973-58238	rev					2421 aa	2024-09-04	A1404_02370	83	37.83	6e-54	Fap_W13_WP_252442534.1
WP_338346071.1	R-53653	Fructobacillus cardui	Bombus lapidarius gut	R-53653	GCF_963580035.1	9040..17910	fwd	Illumina	1.6 Mb	Contig / 15 contigs	Botero et al 2024 (38564984)	2956 aa	2024-09-04	A1404_02380	100	57.65	9e-150	Fca_R-53653_WP_338346071.1
WP_338347018.1	R-82641	Fructobacillus cardui	Calibrachoa sp. flowers	R-82641	GCF_963580795.1	40052-43513	fwd	Illumina	1.6 Mb	Contig / 32 contigs	Botero et al 2024 (38564984)	1153 aa	2024-09-04	A1404_02380	100	57.65	3e-153	Fca_R-82641_WP_338347018.1
CAK1241071.1	LMG 32999	Fructobacillus evanidus	Bombus lucorum gut	LMG 32999	GCA_963580165.1	41393-49552	fwd	Illumina	1.7 Mb	Contig / 27 contigs	Botero et al 2024 (38564984)	2719 aa	2024-09-04	A1404_02380	99	55.81	1e-148	Fev_LMG_32999_CAK1241071.1	To be excluded (using NCBI annotation)
WP_338344512.1					GCF_963580165.1	41441-49552	fwd					2703 aa	2024-09-04	A1404_02380	99	55.81	1e-148	Fev_LMG_32999_WP_338344512.1
CAK1248461.1	R-54837	Fructobacillus evanidus	Bombus terrestris gut	R-54837	GCA_963580705.1	46241-54403	rev	Illumina	1.7 Mb	Contig / 24 contigs	Botero et al 2024 (38564984)	2720 aa	2024-09-04	A1404_02380	99	55.81	2e-148	Fev_R-54837_CAK1248461.1	To be excluded (using NCBI annotation)
WP_338348548.1					GCF_963580705.1	31113-33734	rev					873 aa	2024-09-04	A1404_02380	100	57.47	5e-173	Fev_R-54837_WP_338348548.1
WP_338348546.1						46241-54355	rev					2704 aa	2024-09-04	A1404_02380	99	55.81	2e-148	Fev_R-54837_WP_338348546.1
CAK1250431.1	R-55203	Fructobacillus evanidus	Bombus lapidarius gut	R-55203	GCA_963580715.1	46241-54496	rev	Illumina	1.7 Mb	Contig / 25 contigs	Botero et al 2024 (38564984)	2751 aa	2024-09-04	A1404_02380	99	55.81	1e-148	Fev_R-55203_CAK1250431.1	To be excluded (using NCBI annotation)
WP_338344163.1					GCF_963580715.1	46241-54448	rev					2735 aa	2024-09-04	A1404_02380	99	55.81	1e-148	Fev_R-55203_WP_338344163.1
WP_338344926.1	R-55234	Fructobacillus evanidus	Bombus terrestris gut	R-55234	GCF_963580805.1	46241-54448	rev	Illumina	1.7 Mb	Contig / 27 contigs	Botero et al 2024 (38564984)	2735 aa	2024-09-04	A1404_02380	99	55.81	9e-149	Fev_R-55234_WP_338344926.1
CAK1241922.1	R-55250	Fructobacillus evanidus	Bombus pascuorum gut	R-55250	GCA_963579665.1	8393-16648	fwd	Illumina	1.7 Mb	Contig / 24 contigs	Botero et al 2024 (38564984)	2751 aa	2024-09-04	A1404_02380	99	55.81	1e-148	Fev_R-55250_CAK1241922.1	To be excluded (using NCBI annotation)
WP_338344160.1					GCF_963579665.1	29155-31776	fwd					873 aaa	2024-09-04	A1404_02380	100	57.68	6e-167	Fev_R-55250_WP_338344160.1
WP_248657251.1	13	Fructobacillus fructosus	Bee honey	ASM2321873v1	GCF_023218735.1	11512-21954	rev	Illumina HiSeq	1.3 Mb	Contig / 30 contigs	-	3480 aa	20214-09-04	A1001_02210	100	66.74	0	Ffr_13_WP_248657251.1
WP_248647744.1	TMW 2.2453	Fructobacillus parabroussonetiae	Papaver rhoeas	ASM2321889v1	GCF_023218895.1	216870-217562	fwd	Illumina HiSeq	1.3 Mb	Contig / 18 contigs	-	230 aa	2024-09-04	A1001_02180	44	36.74	1e-27	Fpa_TMW_2.2453_WP_248647744.1
WP_248647745.1						217600-219387	fwd					595 aa	2024-09-04	A1404_02370	46	31.47	3e-12	Fpa_TMW_2.2453_WP_248647745.1
WP_248648586.1						2860->6020	fwd					1053 aa	2024-09-04	A1404_02370	85	36.58	4e-55	Fpa_TMW_2.2453_WP_248648586.1
WP_059378797.1	DSM_15468	Fructobacillus pseudoficulneus	-	ASM104711v2	GCF_001047115.2	74129-82813	rev	Illumina Genome Analyzer II	1.4 Mb	Scaffold / 15 scaffolds	Endo et al 2015 (26715526)	2894 aa	2024-09-04	A1404_02380	100	56.39	1e-145	Fps_DSM_15468_WP_059378797.1
WP_047975651.1	EFB-N1	Fructobacillus sp. EFB-N1	infected honey bee larva of a Swiss EFB outbreak	ASM103845v1	GCF_001038455.1	2520-8294	rev	Illumina	1.6 Mb	Contig / 68 contigs	Djukic et a 2015 (26227611)	1924 aa	2024-09-04	A1404_02380	100	57.65	3e-150	Fru_EFB-N1_WP_047975651.1
WP_168778010.1	CRL:2034	Fructobacillus tropaeoli	fig	ASM1268923v1	GCF_012689235.1	31980-34694	fwd	Illumina MiSeq	1.7 Mb	Contig / 20 contigs	Ruiz Rodriquez et al 2020 (32601836)	904 aa	2024-09-04	A1404_02380	96	57.39	4e-164	Ftr_CRL2034_WP_168778010.1
WP_168778627.1						991776-1000307	rev					2843 aa	2024-09-04	A1404_02380	100	56.63	1e-159	Ftr_CRL2034_WP_168778627.1
WP_206672725.1						1->1210	rev					403 aa	2024-09-04	A1001_02180	28	62.96	4e-39	Ftr_CRL2034_WP_206672725.1
GAP04863.1	F214-1	Fructobacillus tropaeoli	-	ASM104713v2	GCA_001047135.2	31030-32538	fwd	Illumina Genome Analyzer II	1.7 Mb	Scaffold / 101 scaffolds	Endo et al 2015 (26715526)	502 aa	2024-09-04	A1404_02380	53	59.61	2e-93	Ftr_F214-1_GAP04863.1	To be excluded (using NCBI annotation)
GAP04864.1						32710-33090	fwd					126 aa	2024-09-04	A1001_02180	22	48.21	4e-20	Ftr_F214-1_GAP04864.1
WP_148666530.1					GCF_001047135.2	32725-33090	fwd					121 aa	2024-09-04	A1001_02210	25	46.67	3e-22	Ftr_F214-1_WP_148666530.1
WP_158531879.1						30913-32538	fwd					541 aa	2024-09-04	A1404_02380	53	59.61	3e-93	Ftr_F214-1_WP_158531879.1
WP_338348086.1	LMG 30237	Fructobacillus tropaeoli	Bombus lapidarius gut	LMG 30237	GCF_963580725.1	23928-34238	rev	Illumina	1.7 Mb	Contig / 31 contigs	Botero et al 2024 (38564984)	3436 aa	2024-09-04	A1404_02380	99	57.89	2e-165	Ftr_LMG_30237_WP_338348086.1
CAK1249334.1	LMG 30238	Fructobacillus tropaeoli	Bombus lapidarius gut	LMG 30238	GCA_963580375.1	30299-37132	fwd	Illumina	1.7 Mb	Contig / 14 contigs	Botero et al 2024 (38564984)	2277 aa	2024-09-04	A1404_02380	99	58.11	4e-166	Ftr_LMG_30238_CAK1249334.1	To be excluded (using NCBI annotation)
CAK1249396.1						42147-50564	fwd					2805 aa	2024-09-04	A1404_02380	100	57.89	1e-160	Ftr_LMG_30238_CAK1249396.1
WP_338352222.1					GCF_963580375.1	30347-37132	fwd					2261 aa	2024-09-04	A1404_02380	99	58.11	4e-166	Ftr_LMG_30238_WP_338352222.1
WP_338352225.1						42150-50564	fwd					2804 aa	2024-09-04	A1404_02380	100	57.89	1e-160	Ftr_LMG_30238_WP_338352225.1
WP_338354267.1	R-55227	Fructobacillus tropaeoli	Bombus pascuorum gut	R-55227	GCF_963580685.1	73718-83014	rev	Illumina	1.8 Mb	Contig / 30 contigs	Botero et al 2024 (38564984)	3098 aa	2024-09-04	A1404_02380	100	58.32	1e-159	Ftr_R-55227_WP_338354267.1
WP_338354269.1						91161-94301	rev					1046 aa	2024-09-04	A1404_02380	99	58.11	1e-171	Ftr_R-55227_WP_338354269.1
CAK1253457.1	R-53137	Fructobacillus tropaeoli	Bombus lapidarius gut	R-53137	GCA_963580735.1	94373-96037	rev	Illumina	1.7 Mb	Contig / 14 contigs	Botero et al 2024 (38564984)	554 aa	2024-09-04	A1404_02380	17	57.83	1e-18	Ftr_R-53137_CAK1253457.1	To be excluded (using NCBI annotation)
WP_203619380.1					GCF_963580735.1	94373-95989	rev					538 aa	2024-09-04	A1404_02380	17	57.83	1e-18	Ftr_R-53137_WP_203619380.1
WP_338349221.1						73666-82956	rev					3096 aa	2024-09-04	A1404_02380	100	58.53	4e-160	Ftr_R-53137_WP_338349221.1
WP_338349224.1						84730-94419	rev					3229 aa	2024-09-04	A1404_02380	81	58.91	1e-134	Ftr_R-53137_WP_338349224.1
WP_203619378.1	RD012353	Fructobacillus tropaeoli	flower	ASM1686062v1	GCF_016860625.1	73736-82084	rev	Illumina MiSeq	1.8 Mb	Contig / 18 contigs	Sugiyama et al 2021 (33828213)	2782 aa	2024-09-04	A1404_02380	100	58.53	7e-160	Ftr_RD012353_WP_203619378.1
WP_203619379.1						82976-93931	rev					3651 aa	2024-09-04	A1404_02380	81	58.91	1e-134	Ftr_RD012353_WP_203619379.1
KRN04626.1	DSM 23037	Holzapfeliella floricola	Caltha palustris	ASM143660v1	GCA_001436605.1	68330-72328	fwd	Illumina MiSeq; Illumina HiSeq	1.3 Mb	Scaffold / 20 scaffolds	Sun et al 2015 (26415554)	1332 aa	2024-09-04	A1404_02380	52	28.62	1e-12	Hfl_DSM_23037_KRN04626.1
WP_082618791.1					GCF_001436605.1	<1-2577	rev					859 aa	2024-09-04	A1404_02370	63	31.01	7e-15	Hfl_DSM_23037_WP_082618791.1
WP_236692275.1						68384->72161	fwd					1259 aa	2024-09-04	A1404_02380	52	28.62	8e-13	Hfl_DSM_23037_WP_236692275.1
WP_269082359.1						37576->41240	fwd					1222 aa	2024-09-04	A1404_02370	66	29.7	3e-12	Hfl_DSM_23037_WP_269082359.1
WP_339968083.1	He02	Holzapfeliella sp.	Satureja montana	ASM3754606v1	GCF_037546065.1	45105-53465	rev	Oxford Nanopore MinION	1.5 Mb	Contig / 6 contigs	-	2786 aa	2024-09-04	A0901_02230	76	30.38	4e-17	Hol_He02_WP_339968083.1
WP_339968295.1						174835-184899	rev					3354 aa	2024-09-04	A0901_02230	71	30.11	8e-13	Hol_He02_WP_339968295.1
WP_062325900.1	JCM 16512	Holzapfeliella floricola DSM 23037 = JCM 16512	-	ASM131146v1	GCF_001311465.1	15620-16879	fwd	Ion PGM	1.4 Mb	Contig / 27 contigs	-	419 aa	2024-09-04	A1001_02170	51	29.17	6e-12	Hfl_JCM_16512_WP_062325900.1
WP_207233373.1						69284->72141	fwd					953 aa	2024-09-04	A1404_02380	52	28.62	7e-13	Hfl_JCM_16512_WP_207233373.1
WP_237026889.1	S2-2	Lactobacillus sp. S2-2	paper mulberry	ASM2169885v1	GCF_021698855.1	16-2961	rev	Illumina MiSeq	1.4 Mb	Scaffold / 14 scaffolds	Sequeira et al 2018 (29507249)	981 aa	2024-09-04	A1404_02370	69	27.09	7e-11	Lac_S2-2_WP_237026889.1
WP_219054009.1	Sy-1	Lactobacillus sp. Sy-1	Heterotrigona itama honey	ASM1930353v1	GCF_019303535.1	386985-411485	fwd	Illumina iSeq; Oxford Nanopore MinION	2 Mb	Contig / 3 contigs	Syed Yaacob et al 2022 (35345581)	8166 aa	2024-09-04	A1404_02370	62	36.17	6e-22	Lac_Sy-1_WP_219054009.1
WP_219054011.1						437984-453535	fwd					5183 aa	2024-09-04	A0901_02240	75	30.47	2e-19	Lac_Sy-1_WP_219054011.1
WP_219054012.1						453740-480880	fwd					9046 aa	2024-09-04	A0901_02230	71	33.14	1e-21	Lac_Sy-1_WP_219054012.1
WP_219054013.1						481086-507482	fwd					8798 aa	2024-09-04	A1404_02370	69	33.05	5e-25	Lac_Sy-1_WP_219054013.1
WP_219054581.1						1211472-1236614	rev					8380 aa	2024-09-04	A1404_02370	70	27.62	5e-11	Lac_Sy-1_WP_219054581.1
WP_219283297.1						414013-444003	rev					9996 aa	2024-09-04	A1404_02370	68	33.8	1e-25	Lac_Sy-1_WP_219283297.1
WP_248610329.1	TMW 2.2455	Leuconostoc citreum	Papaver rhoeas	ASM2321886v1	GCF_023218865.1	<1->3209	rev	Illumina HiSeq	2 Mb	Contig / 21 contigs	-	1069 aa	2024-09-04	A1404_02380	100	58.11	8e-168	Lci_TMW_2.2455_WP_248610329.1
WP_185646814.1	FSL L7-0025	Listeria booriae	soil	ASM1422962v1	GCF_014229625.1	288843-291836	rev	Illumina MiSeq	3.8 Mb	Contig / 29 contigs	Sequeira et al 2018 (29507249)	997 aa	2024-09-04	A1404_02380	47	33.98	7e-17	Lbo_FSL_L7-0025_WP_185646814.1
WP_185616946.1	FSL L7-0029	Listeria booriae	soil	ASM1422956v1	GCF_014229565.1	151805-154798	rev	Illumina MiSeq	3.6 Mb	Contig / 27 contigs	Sequeira et al 2018 (29507249)	997 aa	2024-09-04	A1404_02380	47	34.12	1e-16	Lbo_FSL_L7-0029_WP_185616946.1
WP_185645369.1	FSL L7-0030	Listeria booriae	soil	ASM1422958v1	GCF_014229585.1	56685-59678	fwd	Illumina MiSeq	3.6 Mb	Contig / 30 contigs	Sequeira et al 2018 (29507249)	997 aa	2024-09-04	A1404_02380	47	33.98	7e-17	Lbo_FSL_L7-0030_WP_185645369.1
WP_185635399.1	FSL L7-0033	Listeria booriae	soil	ASM1422954v1	GCF_014229545.1	57673-60666	fwd	Illumina MiSeq	3.4 Mb	Contig / 28 contigs	Sequeira et al 2018 (29507249)	997 aa	2024-09-04	A1404_02380	47	33.98	5e-17	Lbo_FSL_L7-0033_WP_185635399.1
WP_185644597.1	FSL L7-0035	Listeria booriae	soil	ASM1422949v1	GCF_014229495.1	22319-25312	rev	Illumina MiSeq	3.6 Mb	Contig / 62 contigs	Sequeira et al 2018 (29507249)	997 aa	2024-09-04	A1404_02380	47	33.98	3e-17	Lbo_FSL_L7-0035_WP_185644597.1
WP_185641727.1	FSL L7-0039	Listeria booriae	soil	ASM1422946v1	GCF_014229465.1	19934-22927	rev	Illumina MiSeq	3.6 Mb	Contig / 66 contigs	Sequeira et al 2018 (29507249)	997 aa	2024-09-04	A1404_02380	47	33.98	5e-17	Lbo_FSL_L7-0039_WP_185641727.1
WP_185629902.1	FSL L7-0054	Listeria booriae	soil	ASM1422940v1	GCF_014229405.1	221-3214	fwd	Illumina MiSeq	3.5 Mb	Contig / 101 contigs	Sequeira et al 2018 (29507249)	997 aa	2024-09-04	A1404_02380	47	33.59	1e-16	Lbo_FSL_L7-0054_WP_185629902.1
WP_185633377.1	FSL L7-0058	Listeria booriae	soil	ASM1423130v1	GCF_014231305.1	21449-24442	rev	Illumina MiSeq	3.3 Mb	Contig / 36 contigs	Sequeira et al 2018 (29507249)	997 aa	2024-09-04	A1404_02380	47	33.98	5e-17	Lbo_FSL_L7-0058_WP_185633377.1
WP_185582900.1	FSL L7-0084	Listeria booriae	soil	ASM1422925v1	GCF_014229255.1	160811-163804	fwd	Illumina MiSeq	3.6 Mb	Contig / 32 contigs	Sequeira et al 2018 (29507249)	997 aa	2024-09-04	A1404_02380	47	33.98	7e-17	Lbo_FSL_L7-0084_WP_185582900.1
WP_185626993.1	FSL L7-0094	Listeria booriae	soil	ASM1422920v1	GCF_014229205.1	18668-21661	rev	Illumina MiSeq	3.5 Mb	Contig / 55 contigs	Sequeira et al 2018 (29507249)	997 aa	2024-09-04	A1404_02380	47	33.59	3e-16	Lbo_FSL_L7-0094_WP_185626993.1
WP_185541008.1	FSL L7-0149	Listeria booriae	soil	ASM1422903v1	GCF_014229035.1	611700-614693	rev	Illumina HiSeq 2500	3.8 Mb	Contig / 39 contigs	Sequeira et al 2018 (29507249)	997 aa	2024-09-04	A1404_02380	47	33.98	1e-16	Lbo_FSL_L7-0149_WP_185541008.1
WP_185551469.1	FSL L7-0153	Listeria booriae	soil	ASM1422898v1	GCF_014228985.1	321998-324991	rev	Illumina HiSeq 2500	3.6 Mb	Contig / 19 contigs	Sequeira et al 2018 (29507249)	997 aa	2024-09-04	A1404_02380	47	33.98	1e-16	Lbo_FSL_L7-0153_WP_185551469.1
WP_185527091.1	FSL L7-0217	Listeria booriae	soil	ASM1422874v1	GCF_014228745.1	885031-888024	fwd	Illumina HiSeq 2500	3.5 Mb	Contig / 14 contigs	Sequeira et al 2018 (29507249)	997 aa	2024-09-04	A1404_02380	47	33.59	4e-16	Lbo_FSL_L7-0217_WP_185527091.1
WP_185573178.1	FSL L7-0231	Listeria booriae	soil	ASM1422872v1	GCF_014228725.1	61904-64897	fwd	Illumina HiSeq 2500	3.7 Mb	Contig / 29 contigs	Sequeira et al 2018 (29507249)	997 aa	2024-09-04	A1404_02380	47	33.98	5e-17	Lbo_FSL_L7-0231_WP_185573178.1
WP_185589009.1	FSL L7-0232	Listeria booriae	soil	ASM1422868v1	GCF_014228685.1	60556-63549	fwd	Illumina HiSeq 2500	3.8 Mb	Contig / 33 contigs	Sequeira et al 2018 (29507249)	997 aa	2024-09-04	A1404_02380	47	33.98	5e-17	Lbo_FSL_L7-0232_WP_185589009.1
WP_185523919.1	FSL L7-0236	Listeria booriae	soil	ASM1422865v1	GCF_014228655.1	134585-137578	fwd	Illumina HiSeq 2500	3.5 Mb	Contig / 20 contigs	Sequeira et al 2018 (29507249)	997 aa	2024-09-04	A1404_02380	47	33.98	6e-17	Lbo_FSL_L7-0236_WP_185523919.1
WP_185576904.1	FSL L7-0245	Listeria booriae	soil	ASM1422854v1	GCF_014228545.1	441143-444136	rev	Illumina HiSeq 2500	3.6 Mb	Contig / 22 contigs	Sequeira et al 2018 (29507249)	997 aa	2024-09-04	A1404_02380	47	33.98	7e-17	Lbo_FSL_L7-0245_WP_185576904.1
WP_185578650.1	FSL L7-0255	Listeria booriae	soil	ASM1422855v1	GCF_014228555.1	126457-129450	fwd	Illumina HiSeq 2500	3.6 Mb	Contig / 28 contigs	Sequeira et al 2018 (29507249)	997 aa	2024-09-04	A1404_02380	47	33.98	7e-17	Lbo_FSL_L7-0255_WP_185578650.1
WP_185520876.1	FSL L7-0256	Listeria booriae	soil	ASM1422859v1	GCF_014228595.1	537548-540541	fwd	Illumina HiSeq 2500	3.7 Mb	Contig / 29 contigs	Sequeira et al 2018 (29507249)	997 aa	2024-09-04	A1404_02380	47	33.98	7e-17	Lbo_FSL_L7-0256_WP_185520876.1
WP_185548157.1	FSL L7-0259	Listeria booriae	soil	ASM1422858v1	GCF_014228585.1	238022-241015	fwd	Illumina HiSeq 2500	3.8 Mb	Contig / 25 contigs	Sequeira et al 2018 (29507249)	997 aa	2024-09-04	A1404_02380	47	33.98	5e-17	Lbo_FSL_L7-0259_WP_185548157.1
WP_185613364.1	FSL L7-0269	Listeria booriae	soil	ASM1422848v1	GCF_014228485.1	215835-218828	fwd	Illumina HiSeq 2500	3.6 Mb	Contig / 28 contigs	Sequeira et al 2018 (29507249)	997 aa	2024-09-04	A1404_02380	47	33.98	6e-17	Lbo_FSL_L7-0269_WP_185613364.1
WP_185537821.1	FSL L7-0273	Listeria booriae	soil	ASM1422847v1	GCF_014228475.1	197444-200437	fwd	Illumina HiSeq 2500	3.5 Mb	Contig / 30 contigs	Sequeira et al 2018 (29507249)	997 aa	2024-09-04	A1404_02380	47	33.59	2e-16	Lbo_FSL_L7-0273_WP_185537821.1
WP_185555477.1	FSL L7-0278	Listeria booriae	soil	ASM1422845v1	GCF_014228455.1	226645-229638	fwd	Illumina HiSeq 2500	3.7 Mb	Contig / 15 contigs	Sequeira et al 2018 (29507249)	997 aa	2024-09-04	A1404_02380	47	33.98	7e-17	Lbo_FSL_L7-0278_WP_185555477.1
WP_185516377.1	FSL L7-0335	Listeria booriae	soil	ASM1422812v1	GCF_014228125.1	168739-171732	fwd	Illumina HiSeq 2500	3.6 Mb	Contig / 25 contigs	Sequeira et al 2018 (29507249)	997 aa	2024-09-04	A1404_02380	47	33.98	9e-17	Lbo_FSL_L7-0335_WP_185516377.1
WP_185536822.1	FSL L7-0360	Listeria booriae	soil	ASM1422813v1	GCF_014228135.1	30979-33972	fwd	Illumina HiSeq 2500	3.7 Mb	Contig / 27 contigs	Sequeira et al 2018 (29507249)	997 aa	2024-09-04	A1404_02380	47	33.59	3e-16	Lbo_FSL_L7-0360_WP_185536822.1
WP_185515506.1	FSL L7-0370	Listeria booriae	soil	ASM1422800v1	GCF_014228005.1	30478-33471	fwd	Illumina HiSeq 2500	3.6 Mb	Contig / 23 contigs	Sequeira et al 2018 (29507249)	997 aa	2024-09-04	A1404_02380	47	33.59	2e-16	Lbo_FSL_L7-0370_WP_185515506.1
WP_185513976.1	FSL L7-0385	Listeria booriae	soil	ASM1422791v1	GCF_014227915.1	428786-431779	rev	Illumina HiSeq 2500	3.5 Mb	Contig / 24 contigs	Sequeira et al 2018 (29507249)	997 aa	2024-09-04	A1404_02380	47	33.59	2e-16	Lbo_FSL_L7-0385_WP_185513976.1
WP_185531831.1	FSL L7-0435	Listeria booriae	soil	ASM1422781v1	GCF_014227815.1	264606-267599	fwd	NextSeq 500	3.7 Mb	Contig / 104 contigs	Sequeira et al 2018 (29507249)	997 aa	2024-09-04	A1404_02380	47	33.98	3e-17	Lbo_FSL_L7-0435_WP_185531831.1
WP_185511198.1	FSL L7-0459	Listeria booriae	soil	ASM1422780v1	GCF_014227805.1	920603-923596	fwd	NextSeq 500	3.6 Mb	Contig / 22 contigs	Sequeira et al 2018 (29507249)	997 aa	2024-09-04	A1404_02380	47	33.98	5e-17	Lbo_FSL_L7-0459_WP_185511198.1
WP_185597972.1	FSL L7-0509	Listeria booriae	soil	ASM1422759v1	GCF_014227595.1	315734-318727	rev	NextSeq 500	3.5 Mb	Contig / 47 contigs	Sequeira et al 2018 (29507249)	997 aa	2024-09-04	A1404_02380	47	33.98	5e-17	Lbo_FSL_L7-0509_WP_185597972.1
WP_185595610.1	FSL L7-0510	Listeria booriae	soil	ASM1422760v1	GCF_014227605.1	312437-315430	rev	Illumina HiSeq 2500	3.6 Mb	Contig / 27 contigs	Sequeira et al 2018 (29507249)	997 aa	2024-09-04	A1404_02380	47	33.59	2e-16	Lbo_FSL_L7-0510_WP_185595610.1
WP_185611930.1	FSL L7-0514	Listeria booriae	soil	ASM1422758v1	GCF_014227585.1	181306-184299	fwd	NextSeq 500	3.4 Mb	Contig / 13 contigs	Sequeira et al 2018 (29507249)	997 aa	2024-09-04	A1404_02380	47	33.98	5e-17	Lbo_FSL_L7-0514_WP_185611930.1
WP_185509378.1	FSL L7-0519	Listeria booriae	soil	ASM1422753v1	GCF_014227535.1	137677-140670	fwd	Illumina MiSeq	3.5 Mb	Contig / 29 contigs	Sequeira et al 2018 (29507249)	997 aa	2024-09-04	A1404_02380	47	33.98	5e-17	Lbo_FSL_L7-0519_WP_185509378.1
WP_185596553.1	FSL L7-0527	Listeria booriae	soil	ASM1422750v1	GCF_014227505.1	143481-146474	fwd	Illumina HiSeq 2500	3.5 Mb	Contig / 12 contigs	Sequeira et al 2018 (29507249)	997 aa	2024-09-04	A1404_02380	47	33.98	2e-16	Lbo_FSL_L7-0527_WP_185596553.1
WP_185610040.1	FSL L7-0587	Listeria booriae	soil	ASM1422731v1	GCF_014227315.1	421838-424831	rev	NextSeq 500	3.5 Mb	Contig / 20 contigs	Sequeira et al 2018 (29507249)	997 aa	2024-09-04	A1404_02380	47	33.98	8e-17	Lbo_FSL_L7-0587_WP_185610040.1
WP_185546646.1	FSL L7-0605	Listeria booriae	soil	ASM1422724v1	GCF_014227245.1	284078-287071	rev	NextSeq 500	3.6 Mb	Contig / 25 contigs	Sequeira et al 2018 (29507249)	997 aa	2024-09-04	A1404_02380	47	33.98	7e-17	Lbo_FSL_L7-0605_WP_185546646.1
WP_185530466.1	FSL L7-0729	Listeria booriae	soil	ASM1422694v1	GCF_014226945.1	175923-178916	rfwd	Illumina HiSeq 2500	3.4 Mb	Contig / 25 contigs	Sequeira et al 2018 (29507249)	997 aa	2024-09-04	A1404_02380	47	33.98	5e-17	Lbo_FSL_L7-0729_WP_185530466.1
WP_185528164.1	FSL L7-0767	Listeria booriae	soil	ASM1422686v1	GCF_014226865.1	224805-227798	rev	Illumina HiSeq 2500	3.6 Mb	Contig / 27 contigs	Sequeira et al 2018 (29507249)	997 aa	2024-09-04	A1404_02380	47	33.59	2e-16	Lbo_FSL_L7-0767_WP_185528164.1
WP_185542315.1	FSL L7-0811	Listeria booriae	soil	ASM1422669v1	GCF_014226695.1	562633-565626	rev	NextSeq 500	3.5 Mb	Contig / 51 contigs	Sequeira et al 2018 (29507249)	997 aa	2024-09-04	A1404_02380	47	33.59	2e-16	Lbo_FSL_L7-0811_WP_185542315.1
WP_114982810.1	FSL L7-0815	Listeria booriae	soil	ASM1422670v1	GCF_014226705.1	29857-32850	fwd	NextSeq 500	3.5 Mb	Contig / 143 contigs	Sequeira et al 2018 (29507249)	997 aa	2024-09-04	A1404_02380	47	33.59	2e-16	Lbo_FSL_L7-0815_WP_114982810.1
WP_185496413.1	FSL L7-0816	Listeria booriae	soil	ASM1422668v1	GCF_014226685.1	239130-242123	rev	NextSeq 500	3.4 Mb	Contig / 37 contigs	Sequeira et al 2018 (29507249)	997 aa	2024-09-04	A1404_02380	47	33.98	8e-17	Lbo_FSL_L7-0816_WP_185496413.1
WP_185492826.1	FSL L7-0818	Listeria booriae	soil	ASM1422664v1	GCF_014226705.1	258861-261854	fwd	NextSeq 500	3.4 Mb	Contig / 16 contigs	Sequeira et al 2018 (29507249)	997 aa	2024-09-04	A1404_02380	47	34.38	1e-17	Lbo_FSL_L7-0818_WP_185492826.1
WP_185554146.1	FSL L7-0859	Listeria booriae	soil	ASM1422658v1	GCF_014226585.1	184153-187146	rev	NextSeq 500	3.7 Mb	Contig / 36 contigs	Sequeira et al 2018 (29507249)	997 aa	2024-09-04	A1404_02380	47	33.98	9e-17	Lbo_FSL_L7-0859_WP_185554146.1
WP_185491522.1	FSL L7-0994	Listeria booriae	soil	ASM1422594v1	GCF_014225945.1	224069..227062	fwd	NextSeq 500	3.7 Mb	Contig / 42 contigs	-	997 aa	2024-09-04	A1404_02380	47	33.98	5e-17	Lbo_FSL_L7-0994_WP_185491522.1
WP_185524117.1	FSL L7-0978	Listeria booriae	soil	ASM1422605v1	GCF_014226055.1	23612-26605	FWD	NextSeq 500	3.6 Mb	Contig / 38 contigs	Sequeira et al 2018 (29507249)	997 aa	2024-09-04	A1404_02380	47	33.98	5e-17	Lbo_FSL_L7-0978_WP_185524117.1
WP_185519583.1	FSL L7-0979	Listeria booriae	soil	ASM1422604v1	GCF_014226045.1	137622-140615	fwd	NextSeq 500	3.7 Mb	Contig / 289 contigs	Sequeira et al 2018 (29507249)	997 aa	2024-09-04	A1404_02380	47	33.98	6e-17	Lbo_FSL_L7-0979_WP_185519583.1
WP_185487444.1	FSL L7-0984	Listeria booriae	soil	ASM1422599v1	GCF_014225995.1	348438-351431	fwd	NextSeq 500	3.7 Mb	Contig / 15 contigs	Sequeira et al 2018 (29507249)	997 aa	2024-09-04	A1404_02380	47	33.98	6e-17	Lbo_FSL_L7-0984_WP_185487444.1
WP_185544781.1	FSL L7-0990	Listeria booriae	soil	ASM1422600v1	GCF_014226005.1	406172-409165	fwd	NextSeq 500	3.8 Mb	Contig / 19 contigs	Sequeira et al 2018 (29507249)	997 aa	2024-09-04	A1404_02380	47	33.98	6e-17	Lbo_FSL_L7-0990_WP_185544781.1
WP_185494990.1	FSL L7-1017	Listeria booriae	soil	ASM1422578v1	GCF_014225785.1	504653-507646	fwd	NextSeq 500	3.7 Mb	Contig / 96 contigs	Sequeira et al 2018 (29507249)	997 aa	2024-09-04	A1404_02380	47	33.98	8e-17	Lbo_FSL_L7-1017_WP_185494990.1
WP_187130984.1	FSL L7-1063	Listeria booriae	soil	ASM1432262v1	GCF_014322625.1	87755-90748	fwd	NextSeq 500	3.4 Mb	Contig / 111 contigs	Sequeira et al 2018 (29507249)	997 aa	2024-09-04	A1404_02380	47	33.98	6e-17	Lbo_FSL_L7-1063_WP_187130984.1
WP_187120986.1	FSL L7-1069	Listeria booriae	soil	ASM1432263v1	GCF_014322635.1	68132-71125	rev	NextSeq 500	3.3 Mb	Contig / 101 contigs	Sequeira et al 2018 (29507249)	997 aa	2024-09-04	A1404_02380	47	33.98	6e-17	Lbo_FSL_L7-1069_WP_187120986.1
WP_187135868.1	FSL L7-1071	Listeria booriae	soil	ASM1432256v1	GCF_014322565.1	18458-21451	rev	NextSeq 500	3.4 Mb	Contig / 23 contigs	Sequeira et al 2018 (29507249)	997 aa	2024-09-04	A1404_02380	47	33.98	1e-16	Lbo_FSL_L7-1071_WP_187135868.1
WP_185472126.1	FSL L7-1250	Listeria booriae	soil	ASM1422492v1	GCF_014224925.1	230923-233916	rev	NextSeq 500	3.3 Mb	Contig / 42 contigs	Sequeira et al 2018 (29507249)	997 aa	2024-09-04	A1404_02380	47	33.98	5e-17	Lbo_FSL_L7-1250_WP_185472126.1
WP_185405589.1	FSL L7-1299	Listeria booriae	soil	ASM1422466v1	GCF_014224665.1	241136-244129	fwd	Illumina MiSeq	3.7 Mb	Contig / 40 contigs	Sequeira et al 2018 (29507249)	997 aa	2024-09-04	A1404_02380	47	33.98	6e-17	Lbo_FSL_L7-1299_WP_185405589.1
WP_185470789.1	FSL L7-1385	Listeria booriae	soil	ASM1422440v1	GCF_014224405.1	338669-341662	rev	NextSeq 500	3.6 Mb	Contig / 18 contigs	Sequeira et al 2018 (29507249)	997 aa	2024-09-04	A1404_02380	47	33.59	3e-16	Lbo_FSL_L7-1385_WP_185470789.1
WP_185428763.1	FSL L7-1387	Listeria booriae	soil	ASM1422432v1	GCF_014224325.1	163931-166924	fwd	NextSeq 500	3.6 Mb	Contig / 19 contigs	Sequeira et al 2018 (29507249)	997 aa	2024-09-04	A1404_02380	47	33.59	2e-16	Lbo_FSL_L7-1387_WP_185428763.1
WP_185425226.1	FSL L7-1409	Listeria booriae	soil	ASM1422429v1	GCF_014224295.1	570799-573792	rev	NextSeq 500	3.7 Mb	Contig / 15 contigs	Sequeira et al 2018 (29507249)	997 aa	2024-09-04	A1404_02380	47	33.98	6e-17	Lbo_FSL_L7-1409_WP_185425226.1
WP_185417635.1	FSL L7-1427	Listeria booriae	soil	ASM1422425v1	GCF_014224255.1	467368-470361	rev	NextSeq 500	3.8 Mb	Contig / 22 contigs	Sequeira et al 2018 (29507249)	997 aa	2024-09-04	A1404_02380	47	33.98	6e-17	Lbo_FSL_L7-1427_WP_185417635.1
WP_185413299.1	FSL L7-1430	Listeria booriae	soil	ASM1422424v1	GCF_014224245.1	179415-182408	fwd	Illumina MiSeq	3.5 Mb	Contig / 31 contigs	Sequeira et al 2018 (29507249)	997 aa	2024-09-04	A1404_02380	47	33.98	6e-17	Lbo_FSL_L7-1430_WP_185413299.1
WP_185400474.1	FSL L7-1491	Listeria booriae	soil	ASM1422396v1	GCF_014223965.1	224347-227340	rev	NextSeq 500	3.1 Mb	Contig / 44 contigs	Sequeira et al 2018 (29507249)	994 aa	2024-09-04	A1404_02380	47	33.98	1e-16	Lbo_FSL_L7-1491_WP_185400474.1
WP_185402935.1	FSL L7-1497	Listeria booriae	soil	ASM1422402v1	GCF_014224025.1	1304-4297	rev	NextSeq 500	3.4 Mb	Contig / 57 contigs	Sequeira et al 2018 (29507249)	994 aa	2024-09-04	A1404_02380	47	33.98	1e-16	Lbo_FSL_L7-1497_WP_185402935.1
WP_185428087.1	FSL L7-1541	Listeria booriae	soil	ASM1422380v1	GCF_014223805.1	46027-49020	rev	NextSeq 500	3.2 Mb	Contig / 150 contigs	Sequeira et al 2018 (29507249)	994 aa	2024-09-04	A1404_02380	47	33.59	6e-16	Lbo_FSL_L7-1541_WP_185428087.1
WP_185418092.1	FSL L7-1547	Listeria booriae	soil	ASM1422381v1	GCF_014223815.1	9964-10665	fwd	NextSeq 500	3-5 Mb	Contig / 57 contigs	Sequeira et al 2018 (29507249)	233 aa	2024-09-04	A1404_02380	33	37.87	2e-13	Lbo_FSL_L7-1547_WP_185418092.1
WP_187126078.1	FSL L7-1586	Listeria booriae	soil	ASM1432234v1	GCF_014322345.1	18675-21668	fwd	NextSeq 500	3.3 Mb	Contig / 62 contigs	Sequeira et al 2018 (29507249)	994 aa	2024-09-04	A1404_02380	47	33.59	4e-16	Lbo_FSL_L7-1586_WP_187126078.1
WP_185408297.1	FSL L7-1588	Listeria booriae	soil	ASM1432275v1	GCF_014322755.1	24683-27676	fwd	NextSeq 500	3.3 Mb	Contig / 267 contigs	Sequeira et al 2018 (29507249)	994 aa	2024-09-04	A1404_02380	47	33.59	7e-16	Lbo_FSL_L7-1588_WP_185408297.1
WP_185376099.1	FSL L7-1681	Listeria booriae	soil	ASM1422296v1	GCF_014222965.1	239450-242434	rev	NextSeq 500	3.4 Mb	Contig / 31 contigs	Sequeira et al 2018 (29507249)	994 aa	2024-09-04	A1404_02380	47	34.38	2e-18	Lbo_FSL_L7-1681_WP_185376099.1
WP_185385233.1	FSL L7-1698	Listeria booriae	soil	ASM1422289v1	GCF_014222895.1	338128-341121	fwd	NextSeq 500	3.5 Mb	Contig / 59 contigs	Sequeira et al 2018 (29507249)	997 aa	2024-09-04	A1404_02380	47	33.98	3e-17	Lbo_FSL_L7-1698_WP_185385233.1
WP_187134198.1	FSL L7-1761	Listeria booriae	soil	ASM1432274v1	GCF_014322745.1	452480-455473	fwd	NextSeq 500	3.6 Mb	Contig / 17 contigs	Sequeira et al 2018 (29507249)	997 aa	2024-09-04	A1404_02380	47	33.98	8e-17	Lbo_FSL_L7-1761_WP_187134198.1
WP_185366230.1	FSL L7-1769	Listeria booriae	soil	ASM1422266v1	GCF_014222665.1	182854-185847	fwd	NextSeq 500	3.2 Mb	Contig / 16 contigs	Sequeira et al 2018 (29507249)	997 aa	2024-09-04	A1404_02380	47	33.98	5e-17	Lbo_FSL_L7-1769_WP_185366230.1
WP_185346342.1	FSL L7-1773	Listeria booriae	soil	ASM1422267v1	GCF_014222675.1	87873-90866	fwd	NextSeq 500	3.3 Mb	Contig / 33 contigs	Sequeira et al 2018 (29507249)	997 aa	2024-09-04	A1404_02380	47	33.85	3e-17	Lbo_FSL_L7-1773_WP_185346342.1
WP_185382207.1	FSL L7-1816	Listeria booriae	soil	ASM1422260v1	GCF_014222605.1	192590-195583	fwd	NextSeq 500	3.7 Mb	Contig / 20 contigs	Sequeira et al 2018 (29507249)	997 aa	2024-09-04	A1001_02210	46	31.2	6e-12	Lbo_FSL_L7-1816_WP_185382207.1
WP_185371184.1	FSL L7-1824	Listeria booriae	soil	ASM1422256v1	GCF_014222565.1	30901-33894	rev	NextSeq 500	3.5 Mb	Contig / 26 contigs	Sequeira et al 2018 (29507249)	997 aa	2024-09-04	A1404_02380	47	33.59	3e-16	Lbo_FSL_L7-1824_WP_185371184.1
WP_185972137.1	FSL L7-1825	Listeria booriae	soil	ASM1422248v1	GCF_014222485.1	289685-292678	fwd	NextSeq 500	3.5 Mb	Contig / 21 contigs	Sequeira et al 2018 (29507249)	997 aa	2024-09-04	A1404_02380	47	33.98	9e-17	Lbo_FSL_L7-1825_WP_185972137.1
WP_185380318.1	FSL L7-1826	Listeria booriae	soil	ASM1422252v1	GCF_014222525.1	21667-24660	fwd	NextSeq 500	3.5 Mb	Contig / 39 contigs	Sequeira et al 2018 (29507249)	997 aa	2024-09-04	A1404_02380	47	33.98	8e-17	Lbo_FSL_L7-1826_WP_185380318.1
WP_185361751.1	FSL L7-1827	Listeria booriae	soil	ASM1422246v1	GCF_014222465.1	211261-214254	fwd	NextSeq 500	3.5 Mb	Contig / 32 contigs	Sequeira et al 2018 (29507249)	997 aa	2024-09-04	A1404_02380	47	33.59	2e-16	Lbo_FSL_L7-1827_WP_185361751.1
WP_185357023.1	FSL L7-1831	Listeria booriae	soil	ASM1422240v1	GCF_014222405.1	354683-357676	rev	NextSeq 500	3.5 Mb	Contig / 24 contigs	Sequeira et al 2018 (29507249)	997 aa	2024-09-04	A1404_02380	47	33.98	9e-17	Lbo_FSL_L7-1831_WP_185357023.1
WP_185368045.1	FSL L7-1834	Listeria booriae	soil	ASM1422234v1	GCF_014222345.1	36568-39561	fwd	NextSeq 500	3.6 Mb	Contig / 55 contigs	Sequeira et al 2018 (29507249)	997 aa	2024-09-04	A1404_02380	47	33.59	2e-16	Lbo_FSL_L7-1834_WP_185368045.1
WP_185352361.1	FSL L7-1836	Listeria booriae	soil	ASM1422232v1	GCF_014222325.1	47402-50395	rev	NextSeq 500	3.6 Mb	Contig / 28 contigs	Sequeira et al 2018 (29507249)	997 aa	2024-09-04	A1404_02380	47	33.59	2e-16	Lbo_FSL_L7-1836_WP_185352361.1
WP_185373676.1	FSL L7-1842	Listeria booriae	soil	ASM1423040v1	GCF_014230405.1	311049-314042	fwd	NextSeq 500	3.5 Mb	Contig / 23 contigs	Sequeira et al 2018 (29507249)	997 aa	2024-09-04	A1404_02380	47	33.59	3e-16	Lbo_FSL_L7-1842_WP_185373676.1
WP_185657330.1	FSL L7-1843	Listeria booriae	soil	ASM1423037v1	GCF_014230375.1	255312-258305	rev	NextSeq 500	3.5 Mb	Contig / 10 contigs	Sequeira et al 2018 (29507249)	997 aa	2024-09-04	A1404_02380	47	33.98	9e-17	Lbo_FSL_L7-1843_WP_185657330.1
WP_185621388.1	FSL L7-1844	Listeria booriae	soil	ASM1422992v1	GCF_014229925.1	23623-26616	rev	Illumina MiSeq	3.5 Mb	Contig / 43 contigs	Sequeira et al 2018 (29507249)	997 aa	2024-09-04	A1404_02380	47	33.59	2e-16	Lbo_FSL_L7-1844_WP_185621388.1
WP_185599338.1	FSL L7-1848	Listeria booriae	soil	ASM1422987v1	GCF_014229875.1	232638-235631	fwd	NextSeq 500	3.3 Mb	Contig / 19 contigs	Sequeira et al 2018 (29507249)	997 aa	2024-09-04	A1404_02380	47	33.59	3e-16	Lbo_FSL_L7-1848_WP_185599338.1
WP_185618168.1	FSL L7-1850	Listeria booriae	soil	ASM1422986v1	GCF_014229865.1	989282-992275	fwd	NextSeq 500	3.7 Mb	Contig / 31 contigs	Sequeira et al 2018 (29507249)	997 aa	2024-09-04	A1404_02380	47	33.59	2e-16	Lbo_FSL_L7-1850_WP_185618168.1
WP_230910616.1	UTK_C1-0001-E1	Listeria booriae	soil	ASM2103002v1	GCF_021030025.1	326954-329947	fwd	Illumina NextSeq	3.8 Mb	Contig / 23 contigs	Sequeira et al 2018 (29507249)	997 aa	2024-09-04	A1404_02380	47	33.98	5e-17	Lbo_UTK_C1-0001-E1_WP_230910616.1
WP_311187965.1	UTK_S2-0015	Listeria booriae	soil	ASM3184322v1	GCF_031843225.1	160706-163699	rev	Illumina NextSeq	4 Mb	Contig / 55 contigs	Sequeira et al 2018 (29507249)	997 aa	2024-09-04	A1404_02380	47	34.12	1e-16	Lbo_UTK_S2-0015_WP_311187965.1
WP_059140179.1	1991	Listeria fleischmannii	cheese	ASM105029v1	GCF_001050295.1	61258-64218	fwd	Illumina MiSeq	2.8 Mb	Contig / 17 contigs	Sequeira et al 2018 (29507249)	986 aa	2024-09-04	A0901_02220	40	0.3582	3e-11	Lfl_1991_WP_059140179.1
WP_185394052.1	FSL L7-1629	Listeria fleischmannii	soil	ASM1422333v1	GCF_014223335.1	281197-284157	rev	NextSeq 500	2.9 Mb	Contig /76 contigs	Sequeira et al 2018 (29507249)	986 aa	2024-09-04	A0901_02220	40	35.82	9e-12	Lfl_FSL_L7-1629_WP_185394052.1
WP_007543699.1	FSL L7-1645	Listeria fleischmannii	soil	ASM1422323v1	GCF_014223235.1	91626-94586	fwd	NextSeq 500	2.8 Mb	Contig / 26 contigs	Sequeira et al 2018 (29507249)	986 aa	2024-09-04	A0901_02220	40	35.82	3e-11	Lfl_FSL_L7-1645_WP_007543699.1
WP_051057322.1	LU2006-1	Listeria fleischmannii	cheese	ASM34417v1	GCF_000344175.1	11836-14469	rev	Ion Torrent	2.8 Mb	Contig / 102 contigs	Sequeira et al 2018 (29507249)	877 aa	2024-09-04	A0901_02220	38	37.11	2e-11	Lfl_LU2006-1_WP_051057322.1
WP_339959674.1	Es01	Nicoliella lavandulae	Lavandula angustifolia	ASM3754618v1	GCF_037546185.1	300026-303634	rev	Oxford Nanopore MinION	1.9 Mb	Contig / 4 contigs	Alcantara et al 2024 (39190463)	1202 aa	2024-09-04	A1404_02370	59	36.67	1e-21	Nla_Es01_WP_339959674.1
WP_260117185.1	SGEP1_A5	Nicoliella spurrieriana	Tetragonula carbonaria honey	ASM2338020v1	GCF_023380205.1	571230-592157	fwd	PacBio Sequel II	2.1 Mb	Chromosome / 1 chromosome (plus plasmid)	Oliphant et al 2022 (36094463)	6975 aa	2024-09-04	A1404_02370	69	34.7	4e-22	Nsp_SGEP1_A5_WP_260117185.1
WP_260117187.1						599759-611446	fwd					3895 aa	2024-09-04	A1404_02370	73	32.98	2e-22	Nsp_SGEP1_A5_WP_260117187.1
WP_260117189.1						618181-638424	fwd					6747 aa	2024-09-04	A1404_02370	62	33.23	2e-18	Nsp_SGEP1_A5_WP_260117189.1
WP_260117192.1						639303-679778	fwd					13491 aa	2024-09-04	A0901_02230	64	32.67	5e-16	Nsp_SGEP1_A5_WP_260117192.1
WP_260117194.1						688980-720599	fwd					10539 aa	2024-09-04	A1001_02180	75	33.16	2e-15	Nsp_SGEP1_A5_WP_260117194.1
WP_260117195.1						720807-743120	fwd					7437 aa	2024-09-04	A1404_02390	86	33.09	1e-19	Nsp_SGEP1_A5_WP_260117195.1
WP_286137005.1	WR16-4	Philodulcilactobacillus myokoensis	fermented vegetable extract	ASM2792358v1	GCF_027923585.1	73209-84521	fwd	PacBio Sequel Iie	1.7 Mb	Contig / 4 contigs	Kouya et al 2023 (37342988)	3770 aa	2024-09-04	A1404_023790	89	32.64	9e-33	Pmy_WR16-4_WP_286137005.1
WP_286136830.1						1350198-1364159	rev					4653 aa	2024-09-04	A1404_023790	92	32.39	8e-25	Pmy_WR16-4_WP_286136830.1
WP_286136840.1						1372852-1395516	rev					7554 aa	2024-09-04	A1404_02370	77	30.38	4e-12	Pmy_WR16-4_WP_286136840.1

[truncated: 23 more sheets: Table_S4C, Table_S4D, Table_S4E, Table_S5A, Table_S5B, Table_S5C, Table_S6, Table_S7A, Table_S7B, Table_S7C, Table_S8A, Table_S8B, Table_S8C, Table_S8D, Table_S8E, Table_S8F, Table_S8G, Table_S8H, Table_S8I, Table_S8J …]
